# Supplementary material for: A virulence activator of a surface attachment protein in Burkholderia pseudomallei acts as a global regulator of other membrane-associated virulence factors
Source: Front Microbiol. 2023 Jan 16;13:1063287. doi: 10.3389/fmicb.2022.1063287 (PMC9884982; doi:10.3389/fmicb.2022.1063287)
Supplement: Supplementary file 6 [file Table_1.XLSX]

## Sheet: Sheet1
Transcription Start	Translation Start	Translation Stop	Transcription Stop	Strand	Name	Synonym	Product	Raw Counts WT Replicate 1	Raw Counts WT Replicate 2	Raw Counts WT Replicate 3	Normalized Counts WT Replicate 1	Normalized Counts WT Replicate 2	Normalized Counts WT Replicate 3	RPKM WT	Expression WT	Raw Counts II1046 Replicate 1	Raw Counts II1046 Replicate 2	Raw Counts II1046 Replicate 3	Normalized Counts II1046 Replicate 1	Normalized Counts II1046 Replicate 2	Normalized Counts II1046 Replicate 3	RPKM II1046	Expression II1046	pValue WT vs II1046	qValue WT vs II1046	Foldchange Expression II1046/WT	log2FC Expression	COG	COG accession	subcellular localization
1952339			1952368	?	-	predicted RNA	-	104	0	0	6298	81	56	74	71	0	0	1	36	40	112	1	2	0	0	0.028169	-5.14975	Hypothetical RNA transcripts	#N/A	#N/A
	1263740	1262139	1262139	-	-	BP1026B_II1044	periplasmic solute-binding protein	546	398	489	32977	35666	38380	18	22	37	37	44	3291	3341	3595	1	2	0	0	0.0909091	-3.45943	Amino acid transport and metabolism	COG0747	Periplasmic
2047073			2047109	?	-	predicted RNA	-	122	41	43	7388	3722	3432	118	131	7	4	5	681	397	485	9	14	0	0	0.10687	-3.22607	Hypothetical RNA transcripts	#N/A	#N/A
	1260062	1259181		-	-	BP1026B_II1041	ABC transporter ATP-binding protein	322	169	213	19434	15167	16729	16	19	38	39	34	3344	3491	2819	2	3	0	0	0.157895	-2.66297	Amino acid transport and metabolism	COG0444	Cytoplasmic Membrane
302137			302185	?	-	predicted RNA	-	214	173	185	12921	15537	14498	245	292	28	24	27	2539	2156	2257	33	47	0	0	0.160959	-2.63524	Hypothetical RNA transcripts	#N/A	#N/A
	1262118	1261048		-	-	BP1026B_II1043	ABC transporter permease	197	157	174	11893	14130	13705	10	12	46	34	29	4083	3022	2364	2	2	0	0	0.166667	-2.58496	Amino acid transport and metabolism	COG0601	Cytoplasmic Membrane
1030390	1030317	1029520	1029519	-	-	BP1026B_II0838	short chain dehydrogenase	1366	836	1056	82408	74841	82776	85	100	168	147	160	14742	13074	12993	11	17	0	0	0.17	-2.55639	Lipid transport and metabolism	COG1028	Unknown (This protein may have multiple localization sites)
1487926			1487941	?	-	predicted RNA	-	62	21	20	3769	1934	1641	138	153	6	5	3	571	459	281	18	27	3.65851e-154	8.0056e-153	0.176471	-2.5025	Hypothetical RNA transcripts	#N/A	#N/A
1261005	1261005	1260064	1260064	-	-	BP1026B_II1042	dipeptide transport system permease	205	117	115	12366	10480	9052	9	11	22	33	30	2006	2980	2477	1	2	0	0	0.181818	-2.45943	Amino acid transport and metabolism	COG1173	Cytoplasmic Membrane
301990			302040	?	-	predicted RNA	-	203	177	190	12247	15865	14963	235	281	27	32	33	2410	2867	2688	36	52	0	0	0.185053	-2.43399	Hypothetical RNA transcripts	#N/A	#N/A
658412			658466	?	-	predicted RNA	-	879	585	678	53067	52403	53190	819	961	119	97	127	10445	8617	10373	125	178	0	0	0.185224	-2.43266	Hypothetical RNA transcripts	#N/A	#N/A
301021			301071	?	-	predicted RNA	-	225	154	155	13613	13807	12163	220	258	32	36	23	2871	3231	1929	36	52	0	0	0.20155	-2.31079	Hypothetical RNA transcripts	#N/A	#N/A
3583497			3583637	?	-	predicted RNA	-	3235	1478	1714	195155	132235	134308	958	1091	336	347	410	29446	30750	33330	155	221	0	0	0.202566	-2.30353	Hypothetical RNA transcripts	#N/A	#N/A
1687736	1687954	1688544	1688706	+	-	BP1026B_I1564	hypothetical protein	22734	23907	27825	1371288	2138317	2180377	2649	3209	4337	4391	4962	380053	388673	402563	464	660	0	0	0.205672	-2.28159	Hypothetical protein	#N/A	Unknown
301161			301728	?	-	predicted RNA	-	4051	2664	3069	244351	238274	240545	362	424	593	561	611	52030	49656	49632	62	88	0	0	0.207547	-2.26849	Hypothetical RNA transcripts	#N/A	#N/A
2325289			2325338	?	-	predicted RNA	-	151	188	229	9133	16886	17997	239	293	42	27	37	3762	2469	3072	43	62	0	0	0.211604	-2.24056	Hypothetical RNA transcripts	#N/A	#N/A
301791			301937	?	-	predicted RNA	-	709	609	675	42768	54496	52909	285	340	124	121	126	10940	10741	10241	50	72	0	0	0.211765	-2.23947	Hypothetical RNA transcripts	#N/A	#N/A
159204	159371	160063	160084	+	-	BP1026B_II0140	DNA-binding response regulator	1021	784	827	61608	70207	64809	79	94	167	164	177	14700	14581	14372	14	20	0	0	0.212766	-2.23266	Signal transduction mechanisms	COG2197	Cytoplasmic
1031154	1031148	1030432	1030432	-	-	BP1026B_II0839	GntR family transcriptional regulator	3096	1772	1957	186760	158542	153388	200	231	422	422	459	37024	37399	37261	36	51	0	0	0.220779	-2.17932	Transcription	COG1802	Cytoplasmic
	1648072	1647854		-	-	BP1026B_II1315	hypothetical protein	42	21	23	2550	1910	1843	8	9	4	8	5	412	744	438	1	2	1.58257e-81	1.19179e-80	0.222222	-2.16993	Hypothetical protein	#N/A	Unknown
1029496	1029478	1028546	1028546	-	-	BP1026B_II0837	hypothetical protein	995	808	996	60060	72344	78070	63	75	169	189	203	14862	16746	16521	12	17	0	0	0.226667	-2.14136	Function unknown	COG3246	Cytoplasmic
604442	604486	605442	605461	+	-	BP1026B_I0572	metallo-beta-lactamase family protein	3913	3479	3940	236071	311219	308768	249	298	737	739	851	64592	65414	69054	48	69	0	0	0.231544	-2.11064	General function prediction only	COG0491	Cytoplasmic
657768			657780	?	-	predicted RNA	-	55	21	24	3375	1905	1900	164	184	6	7	7	585	639	612	33	47	4.4976e-85	3.61757e-84	0.255435	-1.96897	Hypothetical RNA transcripts	#N/A	#N/A
1375260			1375276	?	-	predicted RNA	-	54	23	19	3303	2111	1545	121	136	8	5	6	720	513	553	24	35	5.28039e-83	4.09513e-82	0.257353	-1.95818	Hypothetical RNA transcripts	#N/A	#N/A
1163230	1163289	1163567	1163578	+	-	BP1026B_II0949	hypothetical protein	236	71	77	14268	6418	6039	29	31	27	24	29	2383	2167	2354	5	8	1.01496e-239	4.99714e-238	0.258065	-1.9542	Hypothetical protein	#N/A	Unknown
657781	657821	658336	658340	+	-	BP1026B_I0614	activator protein	3604	2027	2465	217425	181309	193208	330	382	575	584	635	50382	51711	51516	69	99	0	0	0.259162	-1.94807	No COG function	#N/A	Extracellular
	1566649	1566377	1566377	-	-	BP1026B_II1257	hypothetical protein	76	48	52	4593	4303	4074	13	15	15	14	11	1379	1321	919	3	4	5.69874e-112	7.23361e-111	0.266667	-1.90689	Hypothetical protein	#N/A	Unknown
286732	286784	287374	287377	+	-	BP1026B_II0236	hypothetical protein	436	424	453	26314	37993	35559	46	56	92	109	127	8121	9676	10320	11	15	0	0	0.267857	-1.90046	Hypothetical protein	#N/A	Unknown
1688707			1688750	?	-	predicted RNA	-	693	650	724	41813	58198	56776	988	1187	159	158	175	13932	14021	14209	224	319	0	0	0.268745	-1.89569	Hypothetical RNA transcripts	#N/A	#N/A
	1568463	1566646		-	-	BP1026B_II1258	peptide synthetase NRPS5-4-3	639	371	402	38593	33253	31559	16	18	116	105	99	10223	9369	8059	3	5	0	0	0.277778	-1.848	Lipid transport and metabolism	COG0318	Cytoplasmic Membrane
	946643	947539		+	-	BP1026B_II0772	zinc-binding dehydrogenase family oxidoreductase	331	177	163	19977	15860	12844	15	18	56	59	50	4983	5239	4133	3	5	3.08019e-247	1.58874e-245	0.277778	-1.848	Energy production and conversion	COG0604	Unknown
1689954	1689935	1688847	1688751	-	-	BP1026B_I1565	polyhydroxyalkanoate depolymerase domain-containing protein	4962	3814	4440	299328	341197	347964	255	302	1066	1018	1159	93435	90132	94088	59	84	0	0	0.278146	-1.84609	Secondary metabolites biosynthesis, transport and catabolism	COG3509	Extracellular
302357			303383	?	-	predicted RNA	-	12854	8178	8642	775382	731506	677176	607	708	2472	2326	2407	216626	205877	195324	140	200	0	0	0.282486	-1.82375	Hypothetical RNA transcripts	#N/A	#N/A
	1775721	1774783		-	-	BP1026B_II1400	DMT family permease	116	74	86	7014	6693	6797	6	7	31	34	30	2794	3069	2466	2	2	8.72768e-88	7.3378e-87	0.285714	-1.80735	No COG function	#N/A	Cytoplasmic Membrane
	1921447	1920464		-	-	BP1026B_II1527	tash protein pest motif family	85	106	99	5132	9480	7785	6	7	29	24	29	2594	2170	2428	1	2	1.19366e-145	2.3157e-144	0.285714	-1.80735	No COG function	#N/A	Cytoplasmic Membrane
	1570483	1569419	1569413	-	-	BP1026B_II1260	1-aminocyclopropane-1-carboxylate deaminase	824	346	367	49724	30984	28800	30	34	145	119	139	12736	10545	11291	7	10	0	0	0.294118	-1.76553	Amino acid transport and metabolism	COG2515	Cytoplasmic
	4015903	4017522		+	acoD	BP1026B_I3657	acetaldehyde dehydrogenase	417	356	364	25155	31892	28582	14	17	93	122	118	8215	10844	9581	4	5	0	0	0.294118	-1.76553	Energy production and conversion	COG1012	Cytoplasmic
	465276	465440		+	-	BP1026B_I0447	hypothetical protein	41	36	37	2491	3234	2923	14	17	13	10	8	1198	936	726	4	5	2.48355e-58	1.16454e-57	0.294118	-1.76553	Hypothetical protein	#N/A	Cytoplasmic Membrane
594469	594469	594981		+	-	BP1026B_II0478	galactoside O-acetyltransferase	84	53	75	5108	4770	5919	8	10	17	25	24	1575	2286	2022	2	3	1.21381e-86	1.00491e-85	0.3	-1.73697	General function prediction only	COG0110	Unknown
	1571799	1570480		-	-	BP1026B_II1261	hypothetical protein	624	247	282	37652	22172	22108	18	20	103	91	113	9098	8065	9230	4	6	0	0	0.3	-1.73697	Hypothetical protein	#N/A	Cytoplasmic
	1569347	1568460		-	-	BP1026B_II1259	luciferase-like monooxygenase	317	203	214	19134	18184	16809	17	20	67	54	70	5936	4781	5755	4	6	1.22155e-254	6.50725e-253	0.3	-1.73697	Energy production and conversion	COG2141	Cytoplasmic
1252351	1252351	1253169		+	-	BP1026B_I1167	transketolase	155	97	106	9391	8730	8326	9	10	36	30	45	3178	2701	3702	2	3	4.02361e-125	5.97019e-124	0.3	-1.73697	Carbohydrate transport and metabolism	COG3959	Cytoplasmic
1213807	1213828	1215129	1215142	+	-	BP1026B_II1001	methionine gamma-lyase	4601	3527	3912	277564	315499	306560	194	230	1016	1075	1105	89097	95177	89652	49	70	0	0	0.304348	-1.71621	Amino acid transport and metabolism	COG0626	Cytoplasmic
1215952	1215958	1216659	1216724	+	-	BP1026B_II1003	hypothetical protein	298	206	252	17975	18439	19778	22	26	73	62	82	6415	5532	6713	6	8	3.00706e-227	1.32945e-225	0.307692	-1.70044	Hypothetical protein	#N/A	Extracellular
1804220	1804162	1801811	1801808	-	-	BP1026B_I1663	peptidase	1577	1080	1101	95120	96613	86303	33	39	314	330	366	27594	29259	29689	8	12	0	0	0.307692	-1.70044	Secondary metabolites biosynthesis, transport and catabolism	COG2366	Unknown (This protein may have multiple localization sites)
286036	286093	286731	286731	+	-	BP1026B_II0235	hypothetical protein	389	483	498	23502	43245	39037	45	55	136	123	128	11931	10968	10448	12	17	0	0	0.309091	-1.6939	Hypothetical protein	#N/A	Unknown
2936907	2936852	2936076	2936076	-	-	BP1026B_II2371	GntR family transcriptional regulator	3617	1663	1803	218200	148747	141287	191	218	600	600	651	52574	53188	52816	47	68	0	0	0.311927	-1.68072	Transcription	COG2186	Cytoplasmic
	1259184	1258417		-	-	BP1026B_II1040	ABC transporter ATP-binding protein	213	142	155	12860	12738	12147	13	16	37	39	59	3247	3515	4865	3	5	1.01333e-197	3.74185e-196	0.3125	-1.67807	Amino acid transport and metabolism	COG1124	Cytoplasmic Membrane
	3528289	3527732	3527635	-	-	BP1026B_I3156	hypothetical protein	1675	1985	2335	101044	177580	183013	225	275	545	553	625	47752	49008	50769	61	88	0	0	0.32	-1.64386	Hypothetical protein	#N/A	Unknown
849200	849395	851098	851098	+	-	BP1026B_II0683	AMP-binding protein	1395	1061	1147	84147	94925	89884	44	52	336	333	358	29500	29538	29052	12	17	0	0	0.326923	-1.61298	Lipid transport and metabolism	COG0365	Periplasmic
3419570			3419624	?	-	predicted RNA	-	645	244	240	38934	21860	18810	432	482	122	93	89	10700	8275	7277	111	159	0	0	0.329876	-1.60001	Hypothetical RNA transcripts	#N/A	#N/A
	852808	853704		+	mmsB	BP1026B_II0684	3-hydroxyisobutyrate dehydrogenase	243	215	214	14663	19253	16826	15	18	65	74	70	5729	6596	5695	4	6	8.11507e-186	2.57268e-184	0.333333	-1.58496	Lipid transport and metabolism	COG2084	Cytoplasmic
	69112	70317		+	-	BP1026B_I0064	acetyl-CoA acetyltransferase	63	52	58	3834	4722	4567	3	3	31	25	23	2744	2297	1918	1	1	3.27387e-39	9.63627e-39	0.333333	-1.58496	Lipid transport and metabolism	COG0183	Cytoplasmic
	2158136	2156691		-	-	BP1026B_II1721	AraC family transcription regulator	88	49	56	5345	4455	4415	2	3	28	23	32	2487	2050	2603	1	1	1.55967e-46	5.5755e-46	0.333333	-1.58496	Transcription	COG2207	Unknown (This protein may have multiple localization sites)
	1850438	1850250		-	-	BP1026B_I1688	hypothetical protein	5	5	13	344	484	1045	2	3	2	3	6	255	318	538	1	1	3.58195e-05	4.61246e-05	0.333333	-1.58496	Hypothetical protein	#N/A	Unknown
851105	851167	852696	852710	+	mmsA	BP1026B_II0682	methylmalonate-semialdehyde dehydrogenase	968	681	811	58405	60986	63603	33	39	247	225	277	21669	19955	22540	9	13	0	0	0.333333	-1.58496	Energy production and conversion	COG1012	Cytoplasmic
	2439020	2438178		-	-	BP1026B_II1939	Thioesterase	42	44	35	2549	4021	2786	3	3	18	14	23	1652	1273	1876	1	1	9.47267e-31	2.25753e-30	0.333333	-1.58496	Secondary metabolites biosynthesis, transport and catabolism	COG3208	Cytoplasmic
847907	847907	849040	849156	+	-	BP1026B_II0681	acyl-CoA dehydrogenase	2607	1733	1983	157298	155077	155421	117	137	634	569	641	55578	50403	52044	32	46	0	0	0.335766	-1.57447	Lipid transport and metabolism	COG1960	Cytoplasmic
2089848	2089745	2088081	2088081	-	-	BP1026B_II1661	serine-type carboxypeptidase family protein	6126	4730	5441	369555	423094	426415	205	244	1539	1530	1728	134856	135498	140196	57	82	0	0	0.336066	-1.57319	Amino acid transport and metabolism	COG2939	Extracellular
1806089	1806029	1804308	1804282	-	-	BP1026B_I1664	carbamoyl transferase	2583	2112	2476	155808	188923	194032	87	104	685	679	804	60088	60153	65285	25	35	0	0	0.336538	-1.57116	Posttranslational modification, protein turnover, chaperones	COG2192	Cytoplasmic
400162			400175	?	-	predicted RNA	-	55	22	24	3320	2037	1948	154	173	7	10	11	636	953	912	41	59	7.23026e-50	2.82728e-49	0.34104	-1.55199	Hypothetical RNA transcripts	#N/A	#N/A
984955	984984	986645	986645	+	-	BP1026B_II0804	acyl-CoA synthetase	17080	8861	10191	1030281	792539	798623	457	525	3460	3191	3848	303205	282491	312191	126	180	0	0	0.342857	-1.54432	Lipid transport and metabolism	COG0318	Cytoplasmic
1579000	1578958	1576517	1576500	-	-	BP1026B_II1263	syringopeptin synthetase C	1851	837	897	111694	74903	70356	30	35	353	356	365	30991	31583	29647	8	12	0	0	0.342857	-1.54432	Secondary metabolites biosynthesis, transport and catabolism	COG1020	Cytoplasmic
1576499	1576499	1571796		-	-	BP1026B_II1262	nonribosomal peptide synthetase	3382	1486	1635	204022	132943	128156	29	32	638	591	685	55903	52349	55580	8	11	0	0	0.34375	-1.54057	Secondary metabolites biosynthesis, transport and catabolism	COG1020	Unknown (This protein may have multiple localization sites)
299926			299997	?	-	predicted RNA	-	275	160	235	16609	14365	18477	196	228	75	56	69	6582	5031	5646	56	79	1.70348e-187	5.53544e-186	0.346491	-1.52911	Hypothetical RNA transcripts	#N/A	#N/A
607166	607166	607396		+	-	BP1026B_I0574	hypothetical protein	152	104	121	9195	9362	9488	34	40	44	29	42	3897	2635	3435	10	14	4.4737e-134	7.53227e-133	0.35	-1.51457	Hypothetical protein	#N/A	Unknown
1184136			1184187	?	-	predicted RNA	-	257	134	154	15525	12043	12142	221	254	52	52	58	4637	4612	4723	62	89	2.64948e-155	5.85678e-154	0.350394	-1.51295	Hypothetical RNA transcripts	#N/A	#N/A
300057			300760	?	-	predicted RNA	-	4069	2367	2678	245434	211760	209902	272	315	891	865	990	78124	76589	80321	78	111	0	0	0.352381	-1.50479	Hypothetical RNA transcripts	#N/A	#N/A
	1031502	1032848		+	-	BP1026B_II0840	voltage gated chloride channel family protein	421	197	218	25393	17638	17108	13	14	88	75	109	7763	6705	8872	4	5	3.02338e-186	9.63184e-185	0.357143	-1.48543	Inorganic ion transport and metabolism	COG0038	Cytoplasmic Membrane
2766246			2766267	?	-	predicted RNA	-	76	49	38	4618	4460	3002	157	183	18	15	17	1652	1330	1394	46	66	6.09275e-70	3.62941e-69	0.360656	-1.47131	Hypothetical RNA transcripts	#N/A	#N/A
2173954			2174004	?	-	predicted RNA	-	212	54	55	12794	4886	4309	132	143	33	28	31	2965	2548	2567	37	52	2.35147e-111	2.94455e-110	0.363636	-1.45943	Hypothetical RNA transcripts	#N/A	#N/A
587582	587592	589367	589367	+	-	BP1026B_II0473	perosamine synthetase	1565	1107	1317	94418	99089	103270	47	55	397	422	466	34859	37350	37876	14	20	0	0	0.363636	-1.45943	Cell wall/membrane/envelope biogenesis	COG0399	Cytoplasmic
401541			401587	?	-	predicted RNA	-	218	161	189	13175	14408	14820	254	300	55	70	56	4851	6202	4592	77	110	1.75045e-150	3.5887e-149	0.366667	-1.44746	Hypothetical RNA transcripts	#N/A	#N/A
	1247846	1248643		+	-	BP1026B_I1162	hypothetical protein	279	185	180	16839	16618	14130	17	19	66	57	72	5849	5106	5861	4	7	3.37852e-178	9.98046e-177	0.368421	-1.44057	Hypothetical protein	#N/A	Cytoplasmic
2998783	2998703	2998470		-	-	BP1026B_I2704	hypothetical protein	225	77	79	13621	6968	6232	34	38	50	33	37	4441	3003	3010	10	14	1.57104e-107	1.82978e-106	0.368421	-1.44057	Hypothetical protein	#N/A	Unknown
1282766	1282786	1284042	1284064	+	-	BP1026B_II1057	cupin family protein	646	516	606	39023	46153	47534	29	35	205	194	210	18043	17215	17053	9	13	0	0	0.371429	-1.42884	Carbohydrate transport and metabolism	COG2140	Unknown (This protein may have multiple localization sites)
3270451	3270451	3270089	3270076	-	-	BP1026B_I2931	hypothetical protein	2061	1442	1713	124372	129019	134275	302	355	532	550	611	46628	48701	49606	93	133	0	0	0.374648	-1.41639	Hypothetical protein	#N/A	Unknown
1776437	1776437	1775718		-	-	BP1026B_II1401	alanyl-tRNA synthetase	90	77	75	5429	6911	5905	7	8	21	31	24	1888	2786	1961	2	3	1.97341e-99	2.06193e-98	0.375	-1.41504	Translation, ribosomal structure and biogenesis	COG2872	Cytoplasmic
2479731	2479738	2480322	2480334	+	-	BP1026B_II1979	lipoprotein	6136	3954	4753	370110	353673	372458	533	624	1592	1526	1717	139491	135121	139352	165	235	0	0	0.376603	-1.40889	Lipid transport and metabolism	COG2930	Unknown
	853704	854498		+	-	BP1026B_II0685	enoyl-CoA hydratase	304	179	222	18395	16059	17395	18	21	76	72	81	6716	6373	6585	5	8	8.83136e-170	2.3717e-168	0.380952	-1.39232	Lipid transport and metabolism	COG1024	Cytoplasmic
1664742	1664721	1664227	1664225	-	-	BP1026B_I1539	cytochrome c family protein	384	355	343	23217	31756	26892	46	55	140	115	108	12352	10196	8807	14	21	2.571e-246	1.30538e-244	0.381818	-1.38904	Energy production and conversion	COG3245	Unknown
605462	605462	607123	607158	+	-	BP1026B_I0573	FAD-dependent oxidoreductase	2307	1763	1885	139209	157689	147767	75	89	669	647	682	58675	57327	55368	24	34	0	0	0.382022	-1.38827	Coenzyme transport and metabolism	COG0654	Cytoplasmic
	2187333	2186629	2186513	-	-	BP1026B_I1967	Branched-chain amino acid transport ATP-bindingprotein LivF	1105	438	414	66659	39252	32480	58	65	208	195	214	18264	17282	17388	17	25	0	0	0.384615	-1.37851	Amino acid transport and metabolism	COG0410	Cytoplasmic Membrane
	966285	967280	967280	+	-	BP1026B_II0788	hypothetical protein	235	155	149	14229	13868	11678	11	13	63	54	68	5528	4833	5545	3	5	3.06102e-124	4.46044e-123	0.384615	-1.37851	Function unknown	COG4301	Cytoplasmic
2934569	2934569	2935999	2935999	+	-	BP1026B_II2370	amino acid transporter	1178	647	805	71098	57868	63120	38	44	304	276	294	26721	24480	23928	12	17	0	0	0.386364	-1.37197	Amino acid transport and metabolism	COG1113	Cytoplasmic Membrane
1400538			1400572	?	-	predicted RNA	-	132	56	74	8015	5023	5868	158	180	29	24	33	2567	2180	2680	49	70	1.36807e-90	1.22467e-89	0.388889	-1.36257	Hypothetical RNA transcripts	#N/A	#N/A
306295			306368	?	-	predicted RNA	-	571	186	220	34445	16675	17270	277	308	129	94	87	11342	8378	7075	84	120	1.20009e-204	4.67029e-203	0.38961	-1.3599	Hypothetical RNA transcripts	#N/A	#N/A
2156916			2156926	?	-	predicted RNA	-	35	17	20	2121	1521	1637	139	159	8	7	7	745	701	624	43	62	9.91761e-32	2.42128e-31	0.389937	-1.35869	Hypothetical RNA transcripts	#N/A	#N/A
1616897	1616897	1618414	1618588	+	-	BP1026B_II1291	methyl-accepting chemotaxis protein	9642	6445	7457	581583	576489	584375	326	382	2603	2566	2805	228092	227122	227597	105	149	0	0	0.390052	-1.35826	Cell motility	COG0840	Cytoplasmic Membrane
403554	403554	401689	401616	-	-	BP1026B_II0328	AMP-binding domain-containing protein	6830	4871	5483	411978	435736	429694	193	228	1911	1896	2035	167456	167893	165079	62	89	0	0	0.390351	-1.35716	Lipid transport and metabolism	COG0318	Cytoplasmic
3151395			3151466	?	-	predicted RNA	-	545	200	192	32902	17971	15056	274	305	122	89	91	10711	7946	7432	84	120	1.78707e-195	6.45233e-194	0.393443	-1.34577	Hypothetical RNA transcripts	#N/A	#N/A
1559419	1559419	1560039	1560049	+	-	BP1026B_II1251	N-acylhomoserine lactone synthase	3433	2828	3127	207095	252943	245072	317	378	1027	1059	1161	90013	93740	94244	104	149	0	0	0.39418	-1.34307	Signal transduction mechanisms	COG3916	Cytoplasmic
2205387	2205382	2205143	2205143	-	-	BP1026B_I1981	lipoprotein	494	268	295	29834	23978	23186	92	106	122	112	118	10756	9955	9631	29	42	1.72965e-223	7.49402e-222	0.396226	-1.3356	No COG function	#N/A	Cytoplasmic Membrane
1264477	1264458	1263889	1263844	-	-	BP1026B_II1045	D-alanyl-D-alanine dipeptidase	346	180	190	20900	16127	14932	26	30	84	85	78	7400	7564	6391	8	12	1.44219e-148	2.87509e-147	0.4	-1.32193	Cell wall/membrane/envelope biogenesis	COG2173	Cytoplasmic
1250445	1250464	1251243	1251243	+	-	BP1026B_I1165	hypothetical protein	220	180	231	13313	16121	18135	17	20	83	64	84	7273	5721	6874	5	8	3.50722e-134	5.93579e-133	0.4	-1.32193	Hypothetical protein	#N/A	Cytoplasmic
	1616059	1616208		+	-	BP1026B_II1290	hypothetical protein	13	11	7	839	1007	583	4	5	6	4	4	567	358	370	2	2	1.85897e-08	2.6448e-08	0.4	-1.32193	Hypothetical protein	#N/A	Unknown
	1514446	1513757	1513757	-	narJ	BP1026B_II1223	nitrate reductase 1 subunit delta	653	348	430	39420	31187	33750	43	50	156	158	182	13692	14055	14772	14	20	5.43084e-257	2.9911e-255	0.4	-1.32193	Energy production and conversion	COG2180	Cytoplasmic
	948723	947632		-	-	BP1026B_II0774	outer membrane porin protein	90	80	84	5474	7196	6636	4	5	26	43	35	2286	3818	2885	1	2	1.07092e-64	5.7425e-64	0.4	-1.32193	Cell wall/membrane/envelope biogenesis	COG3203	Outer Membrane
1512876	1512876	1512079	1512055	-	-	BP1026B_II1221	peptidyl-prolyl cis-trans isomerase C	299	182	180	18060	16289	14114	17	20	79	76	82	6983	6794	6677	5	8	9.37019e-134	1.55746e-132	0.4	-1.32193	Posttranslational modification, protein turnover, chaperones	COG0760	Cytoplasmic
	594993	596039		+	-	BP1026B_II0479	Rhamnosyl transferase	97	67	63	5879	6019	4983	4	5	27	26	34	2405	2346	2760	1	2	2.01825e-66	1.12108e-65	0.4	-1.32193	Cell wall/membrane/envelope biogenesis	COG0463	Cytoplasmic Membrane
1652595	1652524	1652201	1652196	-	-	BP1026B_I1527	hypothetical protein	747	458	486	45109	41033	38095	109	127	172	199	217	15127	17697	17625	36	51	3.00142e-279	1.91237e-277	0.401575	-1.31626	Hypothetical protein	#N/A	Unknown
2442373	2442373	2441468	2441468	-	-	BP1026B_II1943	deoxygenase	734	803	870	44308	71843	68219	55	67	285	277	303	25022	24547	24605	19	27	0	0	0.402985	-1.3112	Secondary metabolites biosynthesis, transport and catabolism	COG5285	Cytoplasmic
1091920	1092327	1092941	1092986	+	-	BP1026B_II0890	acetyltransferase	352	223	238	21276	19966	18669	27	32	100	88	95	8806	7836	7765	9	13	2.25564e-171	6.1854e-170	0.40625	-1.29956	Translation, ribosomal structure and biogenesis	COG1670	Cytoplasmic
1642425			1642439	?	-	predicted RNA	-	65	19	29	3950	1709	2320	160	177	13	11	13	1170	992	1090	50	72	1.2545e-37	3.5587e-37	0.40678	-1.29768	Hypothetical RNA transcripts	#N/A	#N/A
1254080	1254080	1255207	1255207	+	-	BP1026B_I1169	hypothetical protein	658	306	317	39734	27446	24848	23	27	136	163	160	11931	14462	13050	8	11	2.5791e-219	1.08139e-217	0.407407	-1.29546	Hypothetical protein	#N/A	Cytoplasmic
4023631	4023639	4023779	4023823	+	-	BP1026B_I3663	hypothetical protein	107	70	50	6457	6307	3977	34	39	30	29	22	2695	2622	1863	11	16	1.43457e-70	8.61672e-70	0.410256	-1.2854	Hypothetical protein	#N/A	Unknown
1530390	1530342	1529734	1529703	-	-	BP1026B_I1421	hypothetical protein	941	569	639	56766	50947	50093	74	86	246	283	239	21607	25118	19391	25	36	0	0	0.418605	-1.25634	Replication, recombination and repair	COG1555	Unknown
	409596	408115		-	-	BP1026B_II0333	FkbH domain-containing protein	2640	1549	1528	159283	138572	119795	81	93	730	662	655	63976	58628	53186	27	39	0	0	0.419355	-1.25376	Secondary metabolites biosynthesis, transport and catabolism	COG3882	Unknown
782635			782793	?	-	predicted RNA	-	1536	1501	1402	92694	134296	109882	587	706	556	554	545	48747	49119	44266	208	297	0	0	0.42068	-1.24921	Hypothetical RNA transcripts	#N/A	#N/A
426986	426954	425929	425929	-	-	BP1026B_II0338	peptide synthase regulatory protein	5440	3681	4082	328164	329258	319925	270	317	1587	1527	1712	139125	135190	138938	94	134	0	0	0.422713	-1.24225	No COG function	#N/A	Cytoplasmic
4004001			4004046	?	-	predicted RNA	-	742	407	387	44790	36423	30340	702	808	169	190	198	14847	16844	16095	243	346	1.65428e-237	7.84757e-236	0.428218	-1.22358	Hypothetical RNA transcripts	#N/A	#N/A
1261922	1261922	1264648		+	-	BP1026B_I1176	argininosuccinate lyase	706	437	445	42614	39088	34873	12	14	200	184	228	17530	16306	18495	4	6	4.68101e-222	1.98836e-220	0.428571	-1.22239	Amino acid transport and metabolism	COG0165	Cytoplasmic
1665419	1665419	1665150		-	-	BP1026B_I1541	hypothetical protein	77	69	79	4702	6228	6203	17	21	31	30	24	2755	2685	2013	6	9	5.87722e-70	3.50423e-69	0.428571	-1.22239	Hypothetical protein	#N/A	Unknown
	3270815	3270453	3270452	-	-	BP1026B_I2932	hypothetical protein	1773	1346	1566	106980	120440	122776	271	321	571	568	628	50089	50298	50981	97	138	0	0	0.429907	-1.21791	Hypothetical protein	#N/A	Unknown
2158794	2158768	2157092	2157049	-	-	BP1026B_I1945	methyl-accepting chemotaxis protein	6385	3847	4389	385166	344106	343927	183	213	1756	1755	1943	153859	155418	157623	65	92	0	0	0.431925	-1.21115	Cell motility	COG0840	Cytoplasmic Membrane
2828190			2828268	?	-	predicted RNA	-	237	253	237	14297	22710	18594	193	234	82	90	111	7263	8028	9020	72	102	3.09749e-142	5.80131e-141	0.435897	-1.19794	Hypothetical RNA transcripts	#N/A	#N/A
2204825			2204869	?	-	predicted RNA	-	199	96	87	12030	8633	6893	179	204	47	47	45	4181	4221	3655	62	89	9.98239e-82	7.55245e-81	0.436275	-1.19669	Hypothetical RNA transcripts	#N/A	#N/A
1248648	1248648	1249526		+	-	BP1026B_I1163	dioxygenase, TauD/TfdA	208	173	189	12560	15550	14831	13	16	77	74	78	6757	6572	6338	5	7	1.40346e-104	1.57531e-103	0.4375	-1.19265	Secondary metabolites biosynthesis, transport and catabolism	COG2175	Cytoplasmic
	965066	966301		+	-	BP1026B_II0787	hypothetical protein	373	217	261	22508	19480	20497	14	16	126	101	117	11069	8979	9569	5	7	4.68719e-137	8.2553e-136	0.4375	-1.19265	Posttranslational modification, protein turnover, chaperones	COG1262	Unknown
	1655296	1652741	1652741	-	nirB	BP1026B_II1318	nitrite reductase (NAD(P)H) large subunit	672	486	551	40553	43507	43190	14	16	240	215	250	21030	19089	20303	5	7	8.17835e-215	3.30131e-213	0.4375	-1.19265	Energy production and conversion	COG1251	Cytoplasmic
2441467	2441449	2440667	2440660	-	-	BP1026B_II1942	Thioesterase	159	166	176	9611	14910	13851	13	16	70	57	79	6209	5076	6434	5	7	2.26184e-93	2.13969e-92	0.4375	-1.19265	Secondary metabolites biosynthesis, transport and catabolism	COG3208	Cytoplasmic
2734521	2734582	2735571	2735604	+	-	BP1026B_I2461	LysR family transcriptional regulator	1815	1118	1310	109510	100000	102653	90	105	540	514	560	47375	45580	45503	32	46	0	0	0.438095	-1.19068	Transcription	COG0583	Cytoplasmic
3525047			3525064	?	-	predicted RNA	-	60	40	41	3653	3602	3261	166	194	23	14	16	2049	1246	1328	59	85	3.79777e-45	1.30938e-44	0.438144	-1.19052	Hypothetical RNA transcripts	#N/A	#N/A
1513756	1513579	1512896	1512877	-	narI	BP1026B_II1222	respiratory nitrate reductase subunit gamma	293	188	221	17683	16848	17364	21	25	101	79	83	8862	7043	6750	7	11	3.33791e-134	5.66399e-133	0.44	-1.18442	Energy production and conversion	COG2181	Cytoplasmic Membrane
425928	425920	424499		-	-	BP1026B_II0337	hypothetical protein	7220	5266	5935	435520	470992	465123	272	321	2308	2263	2529	202241	200361	205221	100	142	0	0	0.442368	-1.17668	Coenzyme transport and metabolism	COG0161	Cytoplasmic
1652982	1652984	1654084	1654180	+	-	BP1026B_I1528	saccharopine dehydrogenase	4875	3566	4239	294091	319018	332179	242	286	1565	1554	1795	137145	137559	145650	89	127	0	0	0.444056	-1.17119	Amino acid transport and metabolism	COG1748	Cytoplasmic
	593253	594419		+	-	BP1026B_II0477	ADP-heptose--LPS heptosyltransferase II	172	113	142	10417	10155	11162	7	9	53	63	74	4657	5631	6011	3	4	2.48164e-65	1.34851e-64	0.444444	-1.16993	Cell wall/membrane/envelope biogenesis	COG0859	Cytoplasmic Membrane
	2719530	2721191		+	-	BP1026B_II2190	AMP-binding acetyl-CoA synthetase	263	156	191	15921	13992	14987	7	9	90	91	99	7967	8061	8039	3	4	1.6471e-82	1.2653e-81	0.444444	-1.16993	Lipid transport and metabolism	COG1022	Cytoplasmic
1665149	1665147	1664743	1664743	-	-	BP1026B_I1540	hypothetical protein	137	78	92	8267	7039	7277	16	18	31	39	57	2746	3467	4633	6	8	2.11454e-62	1.08123e-61	0.444444	-1.16993	Hypothetical protein	#N/A	Cytoplasmic
	404470	403571	403555	-	-	BP1026B_II0329	malonyl CoA-acyl carrier protein transacylase	2693	1756	1827	162482	157101	143197	146	171	826	771	814	72374	68286	66080	53	76	0	0	0.444444	-1.16993	Lipid transport and metabolism	COG0331	Cytoplasmic
443720			443754	?	-	predicted RNA	-	119	38	35	7187	3465	2791	116	128	24	25	20	2110	2248	1694	40	57	2.14021e-54	9.1268e-54	0.445312	-1.16711	Hypothetical RNA transcripts	#N/A	#N/A
589552	589616	590971	590971	+	-	BP1026B_II0474	hypothetical protein	673	452	475	40600	40441	37272	24	29	208	210	202	18264	18587	16414	9	13	7.5004e-223	3.20691e-221	0.448276	-1.15754	Cell wall/membrane/envelope biogenesis	COG2244	Cytoplasmic Membrane
1626529	1626529	1624622	1624622	-	-	BP1026B_I1506	RND efflux system outer membrane lipoprotein	6105	2609	2920	368284	233377	228865	128	145	1476	1416	1454	129386	125362	117943	45	65	0	0	0.448276	-1.15754	Cell wall/membrane/envelope biogenesis	COG1538	Outer Membrane
1249540	1249596	1250444	1250444	+	-	BP1026B_I1164	hypothetical protein	234	219	238	14139	19656	18678	17	20	95	87	92	8341	7724	7467	6	9	3.01155e-129	4.69353e-128	0.45	-1.152	Translation, ribosomal structure and biogenesis	COG1092	Cytoplasmic
2639895	2639895	2639314	2639121	-	kdpC	BP1026B_I2383	potassium-transporting ATPase subunit C	173	144	152	10485	12958	11956	17	20	73	54	67	6463	4859	5439	6	9	1.73156e-83	1.35583e-82	0.45	-1.152	Inorganic ion transport and metabolism	COG2156	Cytoplasmic Membrane
427025			427163	?	-	predicted RNA	-	699	500	545	42188	44799	42772	264	311	217	242	222	19095	21436	18074	98	140	8.16042e-238	3.92849e-236	0.450161	-1.15149	Hypothetical RNA transcripts	#N/A	#N/A
1033497	1033495	1033172	1033120	-	-	BP1026B_II0841	hypothetical protein	975	941	1119	58862	84179	87701	197	237	396	393	428	34746	34863	34744	75	107	7.39085e-299	5.22099e-297	0.451477	-1.14728	Hypothetical protein	#N/A	Unknown
2173870	2173815	2173429	2173314	-	-	BP1026B_I1955	hypothetical protein	2387	1200	1291	144021	107408	101162	265	303	611	634	622	53563	56144	50463	96	137	0	0	0.452145	-1.14514	Hypothetical protein	#N/A	Cytoplasmic
351021	350998	350738	350690	-	-	BP1026B_II0291	hypothetical protein	148	125	169	8934	11212	13268	35	42	58	55	64	5163	4907	5202	13	19	1.06496e-84	8.5143e-84	0.452381	-1.14439	Hypothetical protein	#N/A	Unknown
	424505	423093	423091	-	-	BP1026B_II0336	gamma-aminobutyraldehyde dehydrogenase	5845	3437	3781	352563	307412	296294	194	225	1624	1663	1798	142357	147227	145922	72	102	0	0	0.453333	-1.14136	Energy production and conversion	COG1012	Unknown (This protein may have multiple localization sites)
	1515972	1514443		-	-	BP1026B_II1224	nitrate reductase subunit beta	1110	775	886	67003	69323	69489	38	44	329	387	407	28843	34329	33068	14	20	4.16925e-262	2.35617e-260	0.454545	-1.1375	Energy production and conversion	COG1140	Cytoplasmic Membrane
	211350	212408		+	-	BP1026B_II0180	pyoverdine chromophore biosynthetic protein PvcA	148	168	158	8948	15058	12393	9	11	64	71	79	5619	6301	6465	4	5	5.89705e-76	3.94695e-75	0.454545	-1.1375	Secondary metabolites biosynthesis, transport and catabolism	COG3207	Cytoplasmic
1605128	1604965	1604330	1604231	-	-	BP1026B_I1486	hypothetical protein	3261	3197	3445	196733	285944	270016	327	394	1317	1293	1445	115413	114514	117215	127	181	0	0	0.459391	-1.12221	Hypothetical protein	#N/A	Unknown
2051916	2051916	2052875		+	-	BP1026B_I1847	hypothetical protein	680	595	659	41058	53247	51664	42	50	255	252	292	22390	22385	23756	16	23	5.21459e-242	2.60689e-240	0.46	-1.12029	Hypothetical protein	#N/A	Unknown
1641320	1641379	1642422	1642424	+	-	BP1026B_I1518	LacI family transcriptional regulator	3202	1539	1776	193187	137684	139170	131	150	828	826	894	72564	73142	72529	48	69	0	0	0.46	-1.12029	Transcription	COG1609	Cytoplasmic
1961925	1961928	1962380	1962453	+	-	BP1026B_II1548	hypothetical protein	246	129	120	14893	11576	9437	23	26	62	65	72	5457	5807	5895	8	12	5.08204e-83	3.94602e-82	0.461538	-1.11548	Hypothetical protein	#N/A	Unknown
2086716	2086734	2087957	2087987	+	mdlB	BP1026B_II1660	L(+)-mandelate dehydrogenase	613	330	394	36993	29559	30891	22	26	178	166	207	15616	14705	16797	9	12	3.35357e-174	9.5174e-173	0.461538	-1.11548	Energy production and conversion	COG1304	Cytoplasmic
1624621	1624565	1624257	1624257	-	-	BP1026B_I1505	hypothetical protein	660	294	305	39858	26374	23955	85	97	167	153	172	14713	13577	13963	32	45	8.93877e-181	2.71463e-179	0.463918	-1.10806	Hypothetical protein	#N/A	Unknown
1486511	1486511	1487920	1487925	+	-	BP1026B_II1194	hypothetical protein	1601	858	861	96590	76749	67476	49	56	429	451	443	37622	39975	35951	18	26	3.44759e-276	2.13389e-274	0.464286	-1.10692	Hypothetical protein	#N/A	Cytoplasmic
2766763			2766791	?	-	predicted RNA	-	101	70	75	6093	6346	5881	179	210	29	32	38	2585	2865	3092	69	98	1.41154e-62	7.24041e-62	0.466667	-1.09954	Hypothetical RNA transcripts	#N/A	#N/A
2222683	2222733	2222951	2222951	+	-	BP1026B_II1748	hypothetical protein	51	38	42	3086	3479	3325	12	15	15	20	25	1324	1772	2061	5	7	4.81649e-32	1.18256e-31	0.466667	-1.09954	Hypothetical protein	#N/A	Unknown
1446575			1446653	?	-	predicted RNA	-	331	161	163	20008	14463	12835	174	199	105	78	72	9275	6951	5848	65	93	1.74638e-110	2.15365e-109	0.467337	-1.09747	Hypothetical RNA transcripts	#N/A	#N/A
	3395987	3396103	3396103	+	-	BP1026B_I3038	hypothetical protein	478	254	244	28857	22766	19131	175	201	105	141	140	9261	12515	11402	66	94	1.26628e-154	2.78025e-153	0.467662	-1.09646	Hypothetical protein	#N/A	Unknown
926965	926963	924732	924726	-	-	BP1026B_II0752	isoquinoline 1-oxidoreductase subunit beta	1406	770	818	84835	68889	64133	28	32	414	375	434	36348	33272	35268	11	15	9.656e-257	5.27347e-255	0.46875	-1.09311	Energy production and conversion	COG1529	Cytoplasmic Membrane
387181			387298	?	-	predicted RNA	-	382	275	340	23047	24615	26715	177	210	136	126	147	11922	11237	11966	69	99	1.23057e-158	2.84608e-157	0.471429	-1.08489	Hypothetical RNA transcripts	#N/A	#N/A
3867827			3867912	?	-	predicted RNA	-	469	239	246	28328	21423	19294	233	267	127	122	129	11187	10869	10539	88	126	4.36863e-150	8.92821e-149	0.47191	-1.08342	Hypothetical RNA transcripts	#N/A	#N/A
3094181	3093627	3093406	3093372	-	-	BP1026B_I2786	hypothetical protein	777	471	539	46899	42152	42280	169	197	242	221	262	21238	19624	21294	65	93	5.58244e-222	2.35586e-220	0.472081	-1.08289	Hypothetical protein	#N/A	Unknown
2669655	2669621	2669241	2669241	-	-	BP1026B_I2411	hypothetical protein	24224	15057	17147	1461149	1346736	1343626	3114	3632	7471	7554	7894	654609	668649	640342	1205	1717	9.54213e-218	3.94995e-216	0.472742	-1.08087	Inorganic ion transport and metabolism	COG5455	Unknown
232177	232239	233216	233488	+	-	BP1026B_I0232	glycerophosphoryl diester phosphodiesterase family protein	1568	704	779	94635	63024	61071	65	74	400	398	415	35088	35240	33720	24	35	3.18097e-263	1.84581e-261	0.472973	-1.08017	Energy production and conversion	COG0584	Unknown
1257596	1257612	1258430	1258433	+	-	BP1026B_I1173	glycosyl transferase family protein	236	172	223	14289	15437	17526	16	19	82	87	92	7222	7762	7530	6	9	2.47988e-106	2.8275e-105	0.473684	-1.078	Cell wall/membrane/envelope biogenesis	COG4092	Cytoplasmic
2053038	2052964	2052863		-	-	BP1026B_I1848	hypothetical protein	57	49	48	3455	4454	3788	32	38	22	20	24	1928	1813	1994	13	18	1.10694e-41	3.48208e-41	0.473684	-1.078	Hypothetical protein	#N/A	Unknown
1184799	1184799	1184188	1184188	-	pmlI	BP1026B_II0971	N-acylhomoserine lactone synthase	2391	1454	1538	144242	130131	120563	185	215	716	695	797	62766	61591	64698	72	102	0	0	0.474419	-1.07577	Signal transduction mechanisms	COG3916	Unknown
2766762	2766709	2766386	2766315	-	-	BP1026B_I2483	hypothetical protein	1814	1351	1529	109469	120835	119863	304	360	626	598	724	54869	52934	58798	120	171	0	0	0.475	-1.074	Hypothetical protein	#N/A	Periplasmic
404906			404919	?	-	predicted RNA	-	30	44	55	1816	3973	4379	195	242	18	16	22	1609	1470	1787	81	115	2.93111e-38	8.45133e-38	0.475207	-1.07337	Hypothetical RNA transcripts	#N/A	#N/A
3528617	3528642	3529208	3529271	+	-	BP1026B_I3158	hypothetical protein	432	432	557	26068	38659	43680	52	63	205	172	219	17983	15282	17826	21	30	8.73896e-194	3.08666e-192	0.47619	-1.07039	Hypothetical protein	#N/A	Unknown
1944010			1944026	?	-	predicted RNA	-	79	68	67	4803	6085	5249	265	316	28	31	29	2504	2778	2424	105	151	2.73571e-56	1.22532e-55	0.477848	-1.06538	Hypothetical RNA transcripts	#N/A	#N/A
1652740	1652703	1652353	1652295	-	-	BP1026B_II1317	nitrite reductase (NAD(P)H) small subunit	109	98	113	6593	8776	8905	19	23	44	41	59	3871	3644	4792	8	11	1.07854e-55	4.76508e-55	0.478261	-1.06413	Inorganic ion transport and metabolism	COG2146	Cytoplasmic
975671	975595	973493	973174	-	plcN	BP1026B_I0920	non-hemolytic phospholipase C	679	578	677	40991	51723	53048	19	23	286	273	280	25080	24224	22754	8	11	1.12758e-216	4.58009e-215	0.478261	-1.06413	Cell wall/membrane/envelope biogenesis	COG3511	Extracellular
2131921	2131856	2131152	2131152	-	scoA	BP1026B_I1921	3-oxoadipate CoA-succinyl transferase subunit alpha	2776	2669	3094	167450	238802	242454	254	306	1158	1167	1325	101471	103375	107557	103	147	0	0	0.480392	-1.05772	Lipid transport and metabolism	COG1788	Cytoplasmic
3917698			3917738	?	-	predicted RNA	-	388	151	181	23416	13557	14189	369	415	88	84	117	7722	7478	9513	141	200	2.15098e-111	2.69869e-110	0.481928	-1.05311	Hypothetical RNA transcripts	#N/A	#N/A
3644615	3644615	3644301	3644253	-	-	BP1026B_I3265	high potential iron-sulfur protein	6546	6171	6891	394862	552020	539964	1309	1573	2672	2757	2979	234173	244064	241646	535	761	0	0	0.483789	-1.04755	No COG function	#N/A	Periplasmic
586222	586229	587581	587581	+	rfbH	BP1026B_II0472	CDP-6deoxy-D-xylo-4-hexulose-3-dehydrase	813	553	677	49065	49483	53121	31	37	267	302	306	23393	26784	24850	12	18	5.22268e-217	2.13473e-215	0.486486	-1.03953	Cell wall/membrane/envelope biogenesis	COG0399	Cytoplasmic
1451613	1451712	1452557	1452758	+	-	BP1026B_II1162	methyltransferase small domain-containing protein	4961	3348	3733	299287	299478	292560	299	351	1689	1624	1783	148065	143765	144695	120	171	0	0	0.487179	-1.03747	Coenzyme transport and metabolism	COG2227	Cytoplasmic
1618169	1618119	1616449	1616449	-	-	BP1026B_I1498	hypothetical protein	5120	2865	3049	308864	256258	238927	138	160	1497	1487	1598	131249	131611	129648	54	78	2.66116e-300	1.90054e-298	0.4875	-1.03653	Function unknown	COG3453	Unknown
3584102	3584070	3583870	3583819	-	-	BP1026B_I3208	cheavy metal binding protein	4102	2180	2676	247476	195021	209707	937	1081	1188	1268	1251	104114	112241	101511	369	527	0	0	0.487512	-1.03649	No COG function	#N/A	Unknown
673519			673567	?	-	predicted RNA	-	244	137	125	14717	12265	9831	217	250	68	60	81	5965	5370	6630	86	122	1.21145e-81	9.13365e-81	0.488	-1.03505	Hypothetical RNA transcripts	#N/A	#N/A
278096	278142	279035	279083	+	prpB	BP1026B_II0229	2-methylisocitrate lyase	2898	2048	2375	174809	183179	186144	172	202	984	1020	1122	86218	90326	91060	70	99	0	0	0.490099	-1.02885	Carbohydrate transport and metabolism	COG2513	Cytoplasmic
1501991	1501991	1500231		-	-	BP1026B_II1207	hydrogenase subunit	1862	1132	1279	112319	101281	100228	51	59	605	581	660	53024	51448	53545	21	29	9.13583e-277	5.76444e-275	0.491525	-1.02466	Energy production and conversion	COG3261	Cytoplasmic
	1824944	1806120	1806090	-	-	BP1026B_I1665	hypothetical protein	21650	13067	14250	1305896	1168779	1116642	54	63	6809	6497	7165	596592	575094	581214	21	31	1.2812e-227	5.70311e-226	0.492063	-1.02308	Secondary metabolites biosynthesis, transport and catabolism	COG1020	Periplasmic
1690455	1690520	1690987	1691049	+	-	BP1026B_I1567	hypothetical protein	557	341	391	33629	30554	30641	57	67	172	189	186	15100	16761	15159	23	33	2.08199e-163	5.20417e-162	0.492537	-1.0217	Hypothetical protein	#N/A	Unknown
444218			444263	?	-	predicted RNA	-	189	58	55	11455	5221	4351	138	152	60	35	24	5271	3119	2007	52	75	6.82927e-58	3.17251e-57	0.493421	-1.01911	Hypothetical RNA transcripts	#N/A	#N/A
2131151	2131150	2130509	2130336	-	scoB	BP1026B_I1920	succinyl-CoA:3-ketoacid-coenzyme A transferase subunit B	4103	3115	3588	247502	278633	281222	354	419	1461	1570	1642	128052	139001	133265	145	207	2.0203e-292	1.3821e-290	0.494033	-1.01732	Lipid transport and metabolism	COG2057	Cytoplasmic
2429022			2429043	?	-	predicted RNA	-	133	41	40	8080	3693	3189	206	226	24	26	35	2188	2331	2895	79	112	7.93791e-50	3.09655e-49	0.495575	-1.01282	Hypothetical RNA transcripts	#N/A	#N/A
2334181	2334159	2333701	2333666	-	-	BP1026B_I2083	phosphohistidine phosphatase SixA	1586	896	987	95678	80213	77385	159	183	488	465	522	42830	41191	42371	64	91	1.23042e-245	6.19882e-244	0.497268	-1.00791	Signal transduction mechanisms	COG2062	Unknown
2573418			2573547	?	-	predicted RNA	-	664	272	304	40089	24382	23888	200	226	177	145	193	15567	12911	15710	79	113	7.80711e-156	1.74359e-154	0.5	-1	Hypothetical RNA transcripts	#N/A	#N/A
	2189660	2187330		-	-	BP1026B_I1968	ABC-transporter	2175	1050	1115	131237	93945	87443	39	44	643	578	628	56397	51201	50981	15	22	2.41511e-272	1.4669e-270	0.5	-1	Amino acid transport and metabolism	COG0411	Cytoplasmic Membrane
	263029	261584		-	-	BP1026B_II0219	acetyl-CoA carboxylase biotin carboxylase subunit	76	50	45	4606	4509	3590	2	2	31	32	35	2729	2833	2859	1	1	1.50382e-23	3.03897e-23	0.5	-1	Lipid transport and metabolism	COG4770	Cytoplasmic
	2291093	2292151		+	-	BP1026B_II1805	acyltransferase family protein	41	34	36	2477	3070	2843	2	2	24	21	23	2118	1901	1889	1	1	4.11957e-14	6.80384e-14	0.5	-1	Lipid transport and metabolism	COG1835	Cytoplasmic Membrane
	214875	216743		+	asnO	BP1026B_II0183	asparagine synthase	348	269	301	21021	24087	23655	10	12	131	154	153	11494	13654	12434	4	6	5.56413e-114	7.17486e-113	0.5	-1	Amino acid transport and metabolism	COG0367	Cytoplasmic
1652294	1652294	1648053		-	-	BP1026B_II1316	Assimilatory nitrate reductase large subunit	1572	781	931	94828	69871	72991	16	18	431	423	487	37846	37444	39543	6	9	1.06183e-260	5.94902e-259	0.5	-1	Inorganic ion transport and metabolism	COG0369	Unknown (This protein may have multiple localization sites)
	2797365	2797159		-	-	BP1026B_I2517	beta-glucosidase	12	4	7	754	426	589	2	2	6	3	4	582	334	324	1	1	0.00251619	0.003021	0.5	-1	No COG function	#N/A	Unknown
	2664741	2665193		+	-	BP1026B_I2407	carboxymuconolactone decarboxylase family protein	17	8	11	1053	765	906	1	2	4	10	9	376	921	794	1	1	0.00129018	0.00156639	0.5	-1	Inorganic ion transport and metabolism	COG2128	Unknown
	1975497	1974475		-	-	BP1026B_I1777	CpaB family Flp pilus assembly protein	113	55	40	6830	4976	3178	4	4	28	24	38	2529	2173	3106	1	2	4.29289e-45	1.47773e-44	0.5	-1	Intracellular trafficking, secretion, and vesicular transport	COG3745	Periplasmic
	3115694	3117124		+	-	BP1026B_I2801	cytochrome c family protein	67	31	27	4047	2848	2167	1	2	29	31	30	2548	2815	2469	1	1	7.43886e-09	1.07291e-08	0.5	-1	No COG function	#N/A	Cytoplasmic Membrane
	953347	954018		+	-	BP1026B_II0778	DNA-binding response regulator TctD	28	14	21	1697	1255	1709	2	2	12	13	21	1080	1156	1704	1	1	7.13717e-05	9.10571e-05	0.5	-1	Signal transduction mechanisms	COG0745	Cytoplasmic
	854495	855643	855756	+	-	BP1026B_II0686	enoyl-CoA hydratase/isomerase family protein	508	283	286	30688	25340	22453	19	22	152	131	180	13370	11633	14653	8	11	8.10678e-145	1.55416e-143	0.5	-1	Lipid transport and metabolism	COG1024	Cytoplasmic
2906938	2906830	2905778	2905766	-	-	BP1026B_II2341	epoxide hydrolase	285	201	196	17198	18028	15421	13	16	106	99	116	9373	8811	9449	6	8	1.42649e-88	1.22305e-87	0.5	-1	Coenzyme transport and metabolism	COG0596	Unknown
106201	106174	105605	105601	-	-	BP1026B_I0099	hypothetical protein	5751	3032	3298	346899	271199	258465	445	512	1724	1623	1765	151138	143673	143221	179	256	3.16855e-306	2.31375e-304	0.5	-1	Intracellular trafficking, secretion, and vesicular transport	COG3678	Unknown
1237426	1237426	1238826		+	-	BP1026B_I1160	hypothetical protein	211	128	164	12761	11526	12916	7	8	79	63	72	6992	5605	5905	3	4	1.50034e-79	1.08704e-78	0.5	-1	Function unknown	COG4529	Cytoplasmic
1251244	1251291	1252325	1252350	+	-	BP1026B_I1166	hypothetical protein	340	179	197	20519	16095	15458	14	16	103	91	105	9038	8081	8573	5	8	1.00711e-108	1.19875e-107	0.5	-1	Hypothetical protein	#N/A	Cytoplasmic
	1665960	1665430	1665420	-	-	BP1026B_I1542	hypothetical protein	173	112	121	10481	10030	9518	16	18	51	65	58	4514	5793	4741	6	9	2.3714e-65	1.28969e-64	0.5	-1	Energy production and conversion	COG4314	Unknown
	2492384	2492608		+	-	BP1026B_I2258	hypothetical protein	11	12	11	722	1140	883	3	4	6	6	6	581	582	495	1	2	2.22078e-07	3.07082e-07	0.5	-1	Hypothetical protein	#N/A	Unknown
	2943865	2943347		-	-	BP1026B_I2652	hypothetical protein	38	28	24	2320	2534	1927	3	4	14	22	11	1241	2003	930	1	2	1.0043e-14	1.67874e-14	0.5	-1	Hypothetical protein	#N/A	Cytoplasmic Membrane
3277006	3277006	3277383		+	-	BP1026B_I2936	hypothetical protein	67	56	70	4041	5037	5494	10	12	28	31	24	2470	2816	1951	4	6	1.41375e-48	5.37623e-48	0.5	-1	Hypothetical protein	#N/A	Unknown
	3277670	3278047		+	-	BP1026B_I2937	hypothetical protein	47	39	34	2886	3544	2701	6	8	23	15	23	2044	1357	1934	3	4	1.25499e-23	2.54483e-23	0.5	-1	Hypothetical protein	#N/A	Unknown
	3278107	3278448		+	-	BP1026B_I2938	hypothetical protein	131	45	62	7919	4085	4915	14	16	29	35	31	2599	3103	2582	5	8	3.38868e-54	1.43847e-53	0.5	-1	Hypothetical protein	#N/A	Unknown
	3367601	3368488		+	-	BP1026B_I3014	hypothetical protein	47	26	27	2870	2362	2151	2	2	21	11	15	1892	1041	1228	1	1	3.0646e-19	5.62622e-19	0.5	-1	Hypothetical protein	#N/A	Cytoplasmic
	3373836	3374876		+	-	BP1026B_I3020	hypothetical protein	51	26	26	3118	2409	2050	2	2	21	22	22	1854	2020	1862	1	1	1.21197e-10	1.83134e-10	0.5	-1	Lipid transport and metabolism	COG0332	Unknown
	3376746	3377897		+	-	BP1026B_I3022	hypothetical protein	85	52	58	5178	4679	4614	3	4	42	37	35	3750	3314	2855	2	2	3.24349e-23	6.48797e-23	0.5	-1	Energy production and conversion	COG0372	Cytoplasmic
	3778183	3777290		-	-	BP1026B_I3400	hypothetical protein	33	26	17	1994	2397	1391	1	2	16	23	18	1426	2093	1527	1	1	1.24027e-05	1.62118e-05	0.5	-1	Hypothetical protein	#N/A	Unknown
	3979816	3979929		+	-	BP1026B_I3618	hypothetical protein	17	12	7	1069	1110	573	6	8	5	8	6	468	715	518	3	4	7.61531e-07	1.03431e-06	0.5	-1	Hypothetical protein	#N/A	Unknown
	1193499	1193810		+	-	BP1026B_II0982	hypothetical protein	10	8	10	644	760	822	1	2	4	5	8	422	499	707	1	1	0.00137423	0.00166781	0.5	-1	Hypothetical protein	#N/A	Unknown
	1314643	1314101		-	-	BP1026B_II1084	hypothetical protein	24	15	10	1453	1349	818	1	2	10	11	15	940	1006	1249	1	1	0.00598175	0.00707083	0.5	-1	Hypothetical protein	#N/A	Cytoplasmic Membrane
2096605	2096605	2097387	2097387	+	-	BP1026B_II1668	hypothetical protein	376	224	253	22723	20078	19898	22	26	126	109	126	11115	9730	10239	9	13	6.93355e-127	1.05283e-125	0.5	-1	Function unknown	COG3826	Cytoplasmic
	2239559	2240173		+	-	BP1026B_II1765	hypothetical protein	19	16	13	1151	1519	1021	1	2	14	10	11	1237	898	913	1	1	0.000900997	0.00109964	0.5	-1	Posttranslational modification, protein turnover, chaperones	COG1999	Unknown
	2349800	2350336		+	-	BP1026B_II1857	hypothetical protein	36	35	29	2209	3177	2323	3	4	20	15	15	1796	1368	1283	1	2	1.3522e-19	2.49942e-19	0.5	-1	Hypothetical protein	#N/A	Unknown
	3053311	3054366		+	-	BP1026B_II2473	hypothetical protein	168	161	203	10154	14414	15963	10	12	81	72	86	7172	6427	7032	4	6	1.51279e-82	1.16351e-81	0.5	-1	Function unknown	COG3246	Cytoplasmic
	1774699	1771796		-	-	BP1026B_II1399	isoleucyl-tRNA synthetase	245	127	150	14808	11428	11768	3	4	93	86	93	8152	7633	7606	1	2	1.3633e-54	5.83668e-54	0.5	-1	Translation, ribosomal structure and biogenesis	COG0060	Cytoplasmic
	2957534	2958292		+	-	BP1026B_II2388	lipoprotein	31	15	18	1892	1386	1457	1	2	20	13	9	1773	1150	730	1	1	2.59603e-06	3.47009e-06	0.5	-1	No COG function	#N/A	Extracellular
	1165764	1166471		+	-	BP1026B_II0952	LuxR family transcriptional regulator	58	27	39	3524	2455	3101	3	4	16	20	23	1452	1791	1884	1	2	3.64338e-25	7.67531e-25	0.5	-1	Signal transduction mechanisms	COG2197	Cytoplasmic
	1661658	1659229		-	-	BP1026B_I1537	mechanosensitive ion channel family protein	173	105	120	10492	9469	9444	3	4	66	71	66	5863	6314	5379	1	2	8.22706e-46	2.88391e-45	0.5	-1	Cell wall/membrane/envelope biogenesis	COG3264	Cytoplasmic Membrane
	1949574	1951037		+	-	BP1026B_II1540	mulitcopper oxidase domain-containing protein	102	64	79	6190	5730	6195	3	4	42	52	58	3726	4650	4757	2	2	1.31895e-20	2.47456e-20	0.5	-1	Secondary metabolites biosynthesis, transport and catabolism	COG2132	Periplasmic
	435038	436492	436666	+	pntB	BP1026B_I0425	NAD(P) transhydrogenase subunit beta	2748	2206	2743	165771	197360	214952	111	132	1088	1061	1242	95379	93912	100819	46	66	0	0	0.5	-1	Energy production and conversion	COG1282	Cytoplasmic Membrane
3427134	3427134	3426796		-	glnB1	BP1026B_I3072	nitrogen regulatory protein P-II	52	47	71	3193	4213	5573	10	12	22	23	28	1988	2119	2350	4	6	1.94409e-43	6.45282e-43	0.5	-1	Amino acid transport and metabolism	COG0347	Cytoplasmic Membrane
1482515	1482574	1483626	1483628	+	-	BP1026B_II1190	O-methyltransferase	409	335	368	24724	30002	28910	22	26	153	159	188	13446	14130	15301	9	13	1.49191e-144	2.85175e-143	0.5	-1	No COG function	#N/A	Unknown
	991267	989408		-	oprM	BP1026B_II0806	outer membrane efflux protein	94	48	64	5689	4350	5048	2	2	35	34	49	3093	3076	3981	1	1	1.43147e-24	2.97225e-24	0.5	-1	Cell wall/membrane/envelope biogenesis	COG1538	Outer Membrane
	2354891	2354427		-	-	BP1026B_I2105	Phage tail assembly chaperone	13	13	16	784	1248	1301	1	2	5	10	12	473	915	1009	1	1	2.34594e-05	3.03831e-05	0.5	-1	No COG function	#N/A	Cytoplasmic
2642023	2641995	2639908	2639896	-	kdpB	BP1026B_I2384	potassium-transporting ATPase subunit B	722	383	459	43555	34265	36001	15	18	220	244	247	19285	21622	20040	6	9	1.48037e-159	3.49851e-158	0.5	-1	Inorganic ion transport and metabolism	COG2216	Cytoplasmic Membrane
	2363133	2362777		-	-	BP1026B_I2116	putative bacteriophage protein gp82	11	7	10	703	636	832	1	2	5	3	9	441	333	775	1	1	0.00071915	0.000881508	0.5	-1	Defense mechanisms	COG1403	Unknown
2623685	2623685	2622486		-	-	BP1026B_II2108	pyridoxamine 5'-phosphate oxidase family protein	167	89	81	10124	7997	6409	5	6	56	46	61	4928	4136	4961	2	3	3.86612e-43	1.2722e-42	0.5	-1	General function prediction only	COG3576	Unknown
	1974440	1972992		-	-	BP1026B_I1776	RhcC2	66	32	35	4004	2864	2816	1	2	27	32	28	2385	2842	2311	1	1	9.30365e-13	1.48891e-12	0.5	-1	Intracellular trafficking, secretion, and vesicular transport	COG4964	Outer Membrane
	1481327	1482514		+	-	BP1026B_II1189	riboflavin biosynthesis protein RibD	281	119	137	16969	10670	10812	9	10	72	80	63	6315	7100	5166	3	5	2.22986e-86	1.83906e-85	0.5	-1	Coenzyme transport and metabolism	COG0117	Cytoplasmic
	2434992	2434222	2434222	-	-	BP1026B_I2205	triphosphoribosyl-dephospho-CoA synthase	126	45	51	7606	4026	4007	6	6	31	25	37	2755	2253	3013	2	3	2.93463e-47	1.07207e-46	0.5	-1	Coenzyme transport and metabolism	COG1767	Unknown
	724871	725587		+	tagC-4	BP1026B_II0584	type VI secretion system	27	19	15	1647	1715	1227	1	2	12	16	20	1098	1445	1678	1	1	0.000940326	0.00114699	0.5	-1	No COG function	#N/A	Cytoplasmic
	3094833	3094132		-	-	BP1026B_II2505	ABC-transporter ATP binding protein	14	12	8	897	1161	664	1	1	26	19	18	2331	1707	1470	1	2	2.01053e-07	2.78305e-07	2	1	Defense mechanisms	COG1136	Cytoplasmic Membrane
	110588	111325		+	-	BP1026B_II0099	chaperone protein EcpD precursor	10	10	17	654	978	1377	1	1	22	23	28	1984	2043	2338	2	2	2.73621e-08	3.87167e-08	2	1	Cell motility	COG3121	Periplasmic
	3243576	3242224		-	-	BP1026B_I2909	colanic biosynthesis UDP-glucose lipid carrier transferase	41	32	35	2516	2935	2779	1	2	71	56	64	6251	5008	5203	2	4	4.138e-05	5.31901e-05	2	1	Cell wall/membrane/envelope biogenesis	COG2148	Cytoplasmic Membrane
550894	551052	552314	552359	+	-	BP1026B_II0452	cytochrome c peroxidase	122	92	103	7390	8263	8100	5	6	182	152	225	15973	13508	18255	8	12	0.0076223	0.00895792	2	1	Inorganic ion transport and metabolism	COG1858	Periplasmic
	3100474	3096353		-	-	BP1026B_II2507	cytochrome P450 family protein	182	85	101	11033	7652	7919	1	2	206	197	226	18101	17490	18389	3	4	0.00600257	0.00709414	2	1	Secondary metabolites biosynthesis, transport and catabolism	COG2124	Cytoplasmic
	152365	151703		-	-	BP1026B_II0133	DNA-binding response regulator	27	23	33	1664	2069	2601	2	3	47	44	48	4184	3901	3916	4	6	0.000205271	0.000257539	2	1	Signal transduction mechanisms	COG2197	Cytoplasmic
	1927232	1926438		-	-	BP1026B_I1739	ferric iron reductase protein FhuF	39	17	10	2376	1592	858	1	2	47	34	43	4153	3014	3525	3	4	2.45829e-07	3.39347e-07	2	1	Inorganic ion transport and metabolism	COG4114	Unknown
	3096320	3094833		-	-	BP1026B_II2506	flavin-binding monooxygenase-like protein	50	35	40	3015	3135	3160	1	2	72	72	70	6360	6411	5745	2	4	0.000251125	0.000313858	2	1	Inorganic ion transport and metabolism	COG2072	Cytoplasmic
	770805	771803		+	-	BP1026B_II0619	glycine betaine ABC transporter substrate-binding protein	26	12	12	1582	1158	972	1	1	26	30	36	2349	2725	2962	1	2	3.40622e-07	4.67815e-07	2	1	Amino acid transport and metabolism	COG2113	Unknown
	201920	202102		+	-	BP1026B_I0203	hypothetical protein	7	7	9	433	658	708	2	3	13	13	15	1188	1177	1248	4	6	3.49782e-07	4.79889e-07	2	1	Hypothetical protein	#N/A	Unknown
	604272	604403		+	-	BP1026B_I0570	hypothetical protein	2	6	6	175	541	522	2	3	9	10	9	839	889	732	4	6	1.09087e-05	1.42935e-05	2	1	Hypothetical protein	#N/A	Unknown
1203854	1203875	1204198	1204574	+	-	BP1026B_I1135	hypothetical protein	21	30	32	1309	2757	2518	5	6	55	30	50	4877	2671	4118	8	12	0.00363292	0.00433854	2	1	Hypothetical protein	#N/A	Unknown
	1712249	1712097		-	-	BP1026B_I1584	hypothetical protein	6	9	6	409	849	532	3	3	12	12	10	1097	1112	850	4	6	0.000396131	0.00049159	2	1	Hypothetical protein	#N/A	Unknown
546674	546670	546473	546229	-	-	BP1026B_II0446	hypothetical protein	17	9	12	1025	860	1007	4	4	17	21	20	1554	1917	1644	6	8	0.000356955	0.000443736	2	1	Hypothetical protein	#N/A	Unknown
	778074	777817		-	-	BP1026B_II0624	hypothetical protein	9	5	12	575	535	959	2	2	12	15	14	1067	1341	1178	3	4	9.22783e-05	0.000117338	2	1	Hypothetical protein	#N/A	Unknown
	904433	903813		-	-	BP1026B_II0735	hypothetical protein	19	11	11	1205	1013	913	1	1	20	16	24	1818	1502	1949	1	2	0.00340716	0.00407567	2	1	Hypothetical protein	#N/A	Unknown
	906752	906282		-	-	BP1026B_II0737	hypothetical protein	9	9	10	566	891	820	1	1	16	12	13	1439	1137	1059	1	2	0.00188384	0.00227229	2	1	Hypothetical protein	#N/A	Unknown
	1146848	1147192		+	-	BP1026B_II0935	hypothetical protein	6	3	6	375	324	528	1	1	5	8	11	506	719	892	1	2	0.00181885	0.00219512	2	1	Hypothetical protein	#N/A	Cytoplasmic
	1236352	1236537	1236591	+	-	BP1026B_II1021	hypothetical protein	13	8	9	832	791	742	3	4	22	16	19	1939	1497	1567	6	8	4.32837e-09	6.28605e-09	2	1	Hypothetical protein	#N/A	Unknown
	1726568	1725546	1725546	-	-	BP1026B_II1365	hypothetical protein	75	50	41	4532	4553	3258	3	4	96	96	107	8470	8548	8724	5	8	0.00103099	0.00125594	2	1	Cell wall/membrane/envelope biogenesis	COG1560	Cytoplasmic
	2153605	2154093		+	-	BP1026B_II1718	hypothetical protein	14	8	10	873	760	797	1	1	20	12	12	1759	1085	990	1	2	0.00436844	0.00519211	2	1	Hypothetical protein	#N/A	Unknown
	2646168	2647358		+	-	BP1026B_II2124	hypothetical protein	17	17	26	1067	1547	2074	1	1	43	36	40	3841	3225	3259	2	2	5.81661e-07	7.92498e-07	2	1	Hypothetical protein	#N/A	Unknown
	2655556	2656212		+	-	BP1026B_II2131	hypothetical protein	15	11	14	907	1065	1159	1	1	19	14	26	1670	1304	2145	1	2	0.00833783	0.00978115	2	1	Hypothetical protein	#N/A	Unknown
	3092648	3091866		-	-	BP1026B_II2503	hypothetical protein	37	13	26	2261	1186	2065	2	2	48	40	42	4259	3567	3437	3	4	9.47635e-06	1.24544e-05	2	1	Cell wall/membrane/envelope biogenesis	COG2834	Unknown
	1926273	1925245		-	-	BP1026B_I1738	iron compound ABC transporter substrate-binding protein	26	12	16	1622	1091	1274	1	1	25	34	35	2201	3030	2845	1	2	9.47826e-05	0.000120405	2	1	Inorganic ion transport and metabolism	COG0614	Periplasmic
	1929361	1927241		-	-	BP1026B_I1740	iron-hydroxamate transporter permease subunit	152	63	64	9190	5645	5043	2	3	157	159	163	13801	14075	13223	4	6	0.00370245	0.00442076	2	1	Inorganic ion transport and metabolism	COG0609	Cytoplasmic Membrane
	114325	114747		+	-	BP1026B_II0102	major fimbrial subunit protein	8	4	8	522	440	695	1	1	9	10	12	829	905	1007	1	2	0.00222996	0.0026828	2	1	Cell motility	COG3539	Fimbrial
	2218525	2208695		-	-	BP1026B_II1745	non-ribosomal peptide synthetase	277	230	263	16727	20592	20650	1	1	208	223	268	18243	19761	21796	1	2	5.83828e-22	1.12758e-21	2	1	Secondary metabolites biosynthesis, transport and catabolism	COG1020	Unknown (This protein may have multiple localization sites)
	1691232	1688017		-	-	BP1026B_II1345	nonribosomal peptide synthetase DhbF	114	53	65	6881	4826	5100	1	1	86	72	92	7537	6445	7485	1	2	0.00334233	0.0039996	2	1	Secondary metabolites biosynthesis, transport and catabolism	COG1020	Cytoplasmic
	2533328	2532831		-	-	BP1026B_II2026	ortho-halobenzoate 1,2-dioxygenase beta-ISP protein OhbA	14	6	9	887	562	768	1	1	15	12	15	1367	1087	1268	1	2	0.000327328	0.00040753	2	1	Secondary metabolites biosynthesis, transport and catabolism	COG5517	Cytoplasmic
	2981066	2980542		-	-	BP1026B_II2416	osmotically inducible protein Y	12	8	7	738	770	601	1	1	14	16	13	1270	1459	1104	1	2	1.17742e-05	1.54058e-05	2	1	General function prediction only	COG2823	Unknown
	47721	48821		+	-	BP1026B_I0046	outer membrane porin	32	12	11	1971	1077	876	1	1	36	25	42	3177	2222	3427	1	2	1.62481e-07	2.25296e-07	2	1	Cell wall/membrane/envelope biogenesis	COG3203	Outer Membrane
	162539	161850		-	-	BP1026B_I0168	Phage terminase, endonuclease subunit	20	10	9	1260	967	710	1	1	12	25	18	1090	2227	1522	1	2	0.00472811	0.00560832	2	1	No COG function	#N/A	Unknown
2917303	2917370	2917540	2917581	+	-	BP1026B_II2352	pilus subunit protein	13	9	6	787	857	545	3	4	14	14	20	1264	1319	1632	5	8	6.13495e-07	8.35171e-07	2	1	Intracellular trafficking, secretion, and vesicular transport	COG3847	Unknown
	341931	341437		-	-	BP1026B_II0281	ribose 5-phosphate isomerase B	15	9	15	916	859	1227	1	2	24	22	24	2140	2028	2017	2	4	1.57292e-07	2.18148e-07	2	1	Carbohydrate transport and metabolism	COG0698	Cytoplasmic
	799197	797554		-	pchD	BP1026B_II0644	salicyl-AMP ligase	63	26	40	3829	2401	3199	1	1	34	38	49	3038	3430	4016	1	2	0.00260134	0.00312151	2	1	Secondary metabolites biosynthesis, transport and catabolism	COG1021	Cytoplasmic
	1194909	1195679		+	-	BP1026B_II0984	short chain dehydrogenase	21	9	8	1279	873	703	1	1	18	23	18	1605	2089	1482	1	2	0.000117013	0.000148268	2	1	Lipid transport and metabolism	COG1028	Cytoplasmic
	2105618	2104836		-	tauB	BP1026B_II1678	taurine ABC transporter ATP-binding protein	24	10	7	1453	916	553	1	1	25	26	19	2231	2356	1581	1	2	2.52382e-08	3.57582e-08	2	1	Inorganic ion transport and metabolism	COG4525	Cytoplasmic Membrane
549301	549200	549015	548790	-	-	BP1026B_II0450	transposase	21	12	18	1297	1077	1463	5	6	29	19	31	2574	1703	2546	8	12	0.0082868	0.00972655	2	1	No COG function	#N/A	Cytoplasmic
	123629	127537		+	tssM-2	BP1026B_II0111	type VI secretion system	124	77	79	7486	6966	6209	1	1	120	84	117	10533	7497	9551	1	2	0.00458385	0.00544117	2	1	Intracellular trafficking, secretion, and vesicular transport	COG3523	Cytoplasmic Membrane
	141191	139311		-	tssF-2	BP1026B_II0120	type VI secretion system	58	44	38	3552	3939	3043	1	1	34	51	48	3004	4570	3907	1	2	0.000623559	0.000767085	2	1	Intracellular trafficking, secretion, and vesicular transport	COG3519	Cytoplasmic
	141711	141193		-	tssE-2	BP1026B_II0121	type VI secretion system	12	10	13	778	957	1053	1	1	19	18	14	1743	1677	1153	2	2	0.0031482	0.00376937	2	1	Intracellular trafficking, secretion, and vesicular transport	COG3518	Unknown
	2815803	2812174		-	tssM-6	BP1026B_II2265	type VI secretion system	123	54	75	7464	4868	5882	1	1	80	66	112	7059	5871	9126	1	2	0.000244786	0.000306229	2	1	Intracellular trafficking, secretion, and vesicular transport	COG3523	Outer Membrane
2585441	2585441	2585190		-	-	BP1026B_II2073	hypothetical protein	2813	2001	2266	169676	179027	177623	590	696	4000	4057	4257	350508	359154	345350	979	1395	0.000643387	0.00079043	2.00431	1.00311	Hypothetical protein	#N/A	Cytoplasmic Membrane
3158574	3158574	3160130	3160179	+	glpK	BP1026B_I2836	glycerol kinase	2752	2471	2786	166025	221012	218358	108	129	4597	4591	4970	402857	406394	403202	182	259	5.42853e-05	6.95309e-05	2.00775	1.00558	Energy production and conversion	COG0554	Cytoplasmic
4052502	4052456	4052031	4051989	-	atpC	BP1026B_I3685	F0F1 ATP synthase subunit epsilon	3324	3307	3690	200500	295843	289182	509	614	5885	6025	6498	515649	533273	527111	866	1233	0.00535224	0.00634054	2.00814	1.00586	Energy production and conversion	COG0355	Cytoplasmic
851242	853205	853444	853496	+	ihfB	BP1026B_I0798	integration host factor subunit beta	3221	2879	3276	194321	257552	256755	821	984	5300	5316	6077	464374	470570	492972	1394	1983	0.00104938	0.00127762	2.01524	1.01095	Replication, recombination and repair	COG0776	Cytoplasmic
2755284			2755301	?	-	predicted RNA	-	33	26	25	1991	2351	2012	99	117	48	42	58	4261	3736	4774	166	236	6.86726e-06	9.06568e-06	2.01709	1.01228	Hypothetical RNA transcripts	#N/A	#N/A
86029	86029	87060	87184	+	-	BP1026B_II0080	ABC transport system, exported substrate-binding protein	1681	2381	2870	101398	212999	224934	141	174	4007	4160	4695	351166	368272	380863	249	355	0.00099903	0.00121746	2.04023	1.02873	Amino acid transport and metabolism	COG0687	Periplasmic
410021	410021	410413	410467	+	rpsI	BP1026B_I0401	30S ribosomal protein S9	6801	8238	10183	410240	736855	797995	1349	1649	15208	14824	16437	1332557	1312067	1333356	2369	3374	0.00210742	0.00253773	2.04609	1.03287	Translation, ribosomal structure and biogenesis	COG0103	Cytoplasmic
2597169	2597014	2596655	2596655	-	nuoA	BP1026B_I2343	NADH ubiquinone oxidoreductase chain A	7212	6960	8245	435063	622569	646104	1309	1577	12964	13347	14855	1135942	1181319	1205003	2291	3261	0.00437851	0.00520314	2.06785	1.04813	Energy production and conversion	COG0838	Cytoplasmic Membrane
	1200597	1200316	1200289	-	-	BP1026B_I1130	hypothetical protein	94	109	113	5719	9816	8905	23	28	188	186	199	16514	16502	16154	40	58	0.00756328	0.00889179	2.07143	1.05063	Hypothetical protein	#N/A	Unknown
1796376	1796379	1796480	1796655	+	-	BP1026B_I1655	hypothetical protein	15	16	22	964	1499	1772	11	13	30	27	39	2665	2451	3171	19	27	0.000601229	0.000740211	2.07692	1.05445	Hypothetical protein	#N/A	Unknown
3797239	3797126	3796149	3796134	-	rpoA	BP1026B_I3418	DNA-directed RNA polymerase subunit alpha	6031	7408	8901	363776	662570	697514	480	587	13713	13400	15012	1201547	1186084	1217755	863	1228	0.00610096	0.00720649	2.09199	1.06488	Transcription	COG0202	Cytoplasmic
3808172	3808170	3807343	3807343	-	rplB	BP1026B_I3440	50S ribosomal protein L2	5871	7226	8628	354159	646336	676147	551	674	13307	13181	14749	1166010	1166642	1196412	998	1420	0.00830878	0.00974883	2.10682	1.07507	Translation, ribosomal structure and biogenesis	COG0090	Cytoplasmic
3134287			3134317	?	-	predicted RNA	-	64	43	41	3882	3932	3275	101	119	89	86	97	7834	7663	7900	176	251	0.000170066	0.000214072	2.10924	1.07673	Hypothetical RNA transcripts	#N/A	#N/A
3859565	3859467	3859282	3859206	-	-	BP1026B_I3489	hypothetical protein	40	11	20	2451	1032	1590	8	9	38	45	44	3345	4033	3610	13	19	6.19667e-07	8.43396e-07	2.11111	1.078	Hypothetical protein	#N/A	Unknown
1193262	1193270	1194151		+	-	BP1026B_I1119	phage P2 GpU family protein	118	84	116	7157	7524	9135	7	9	194	212	204	17029	18807	16571	13	19	3.6504e-05	4.69968e-05	2.11111	1.078	Mobilome: prophages, transposons	COG3499	Unknown
1424257	1424054	1423593	1423593	-	-	BP1026B_I1323	exported avidin family protein	50	48	62	3048	4370	4866	7	8	104	100	83	9145	8890	6772	12	17	0.00382067	0.00455857	2.125	1.08746	No COG function	#N/A	Unknown
1836569	1836581	1837030	1837390	+	-	BP1026B_II1449	hypothetical protein	61	38	36	3682	3469	2836	6	7	88	75	84	7795	6690	6888	11	15	1.35482e-05	1.76771e-05	2.14286	1.09954	Hypothetical protein	#N/A	Unknown
104241			104258	?	-	predicted RNA	-	35	28	31	2112	2504	2466	110	131	56	59	61	4977	5278	4969	197	281	6.71053e-08	9.41126e-08	2.14504	1.101	Hypothetical RNA transcripts	#N/A	#N/A
1687393	1687397	1687732	1687862	+	-	BP1026B_II1344	hypothetical protein	134	79	69	8090	7116	5425	17	20	170	167	175	14916	14805	14243	30	43	0.000587516	0.000724254	2.15	1.10434	Hypothetical protein	#N/A	Unknown
3118720	3118654	3117902	3117808	-	glnH	BP1026B_II2518	glutamine ABC transporter periplasmic protein	67	48	75	4099	4321	5929	5	6	116	108	132	10166	9580	10707	9	13	0.00157279	0.00190487	2.16667	1.11548	Amino acid transport and metabolism	COG0834	Periplasmic
1164793	1164785	1164312	1164111	-	-	BP1026B_I1082	hypothetical protein	46	31	44	2785	2783	3494	5	6	72	75	82	6394	6676	6671	9	13	7.95451e-07	1.07948e-06	2.16667	1.11548	Hypothetical protein	#N/A	Unknown
157538	157488	156841	156841	-	-	BP1026B_II0138	hypothetical protein	49	56	60	2985	5032	4762	5	6	99	98	119	8708	8724	9711	9	13	0.000647612	0.000795169	2.16667	1.11548	Hypothetical protein	#N/A	Unknown
646424	646424	646831	646831	+	-	BP1026B_II0525	hypothetical protein	123	84	104	7456	7547	8209	16	18	181	180	204	15937	15960	16616	27	39	0.000971784	0.0011847	2.16667	1.11548	Hypothetical protein	#N/A	Unknown
902826	902826	903002	903287	+	-	BP1026B_II0733	integrase core subunit	32	42	44	1959	3826	3466	14	17	79	64	87	6977	5748	7124	26	37	3.07085e-06	4.09131e-06	2.17647	1.12199	No COG function	#N/A	Unknown
490306			490418	+	-	BP1026B_II0387	5S ribosomal RNA	80	34	44	4868	3117	3518	29	33	95	89	102	8326	7936	8343	50	72	0.0001104	0.000139971	2.18182	1.12553	No COG function	#N/A	#N/A
1371592			1371603	?	-	predicted RNA	-	43	40	51	2593	3608	4025	236	284	80	84	96	7056	7457	7845	436	621	5.4542e-06	7.21197e-06	2.18662	1.1287	Hypothetical RNA transcripts	#N/A	#N/A
3828296			3828310	?	-	predicted RNA	-	81	99	120	4925	8891	9404	422	516	179	210	210	15752	18591	17052	801	1142	2.38787e-05	3.09015e-05	2.21318	1.14612	Hypothetical RNA transcripts	#N/A	#N/A
1182618	1182621	1182911	1182912	+	-	BP1026B_I1104	hypothetical protein	229	114	149	13852	10273	11726	35	41	303	290	339	26577	25729	27515	64	91	5.6561e-05	7.2403e-05	2.21951	1.15024	Hypothetical protein	#N/A	Unknown
958594	958629	959495	959520	+	-	BP1026B_I0906	hypothetical protein	144	88	114	8701	7921	8967	8	9	207	205	223	18191	18176	18112	14	20	0.000423015	0.000524352	2.22222	1.152	General function prediction only	COG1741	Cytoplasmic
158381	158367	157711	157579	-	-	BP1026B_II0139	hypothetical protein	156	150	174	9447	13465	13686	15	18	308	303	326	26999	26823	26505	28	40	0.00018684	0.000234778	2.22222	1.152	Hypothetical protein	#N/A	Extracellular
	1686265	1686912	1687136	+	-	BP1026B_II1343	hypothetical protein	179	111	161	10816	9980	12623	14	17	293	274	294	25743	24308	23908	26	38	8.5326e-05	0.000108604	2.23529	1.16046	Cell motility	COG1360	Cytoplasmic Membrane
3258726	3259021	3259671		+	-	BP1026B_I2924	ElaA family protein	36	35	35	2217	3187	2779	3	4	59	67	84	5191	5953	6871	6	9	6.74553e-08	9.4583e-08	2.25	1.16993	General function prediction only	COG2153	Cytoplasmic
2666464	2667179	2667376	2667397	+	-	BP1026B_II2141	hypothetical protein	39	38	48	2364	3428	3796	13	16	80	77	93	7050	6838	7618	25	36	2.45176e-07	3.38516e-07	2.25	1.16993	Hypothetical protein	#N/A	Unknown
1678323	1678049	1676892	1676892	-	-	BP1026B_II1335	iron-containing alcohol dehydrogenase	93	61	58	5617	5479	4608	3	4	126	124	130	11111	11010	10622	6	9	0.00372668	0.00444888	2.25	1.16993	Energy production and conversion	COG1979	Cytoplasmic
73857			73879	?	-	predicted RNA	-	66	45	48	3986	4050	3785	145	171	94	103	116	8272	9147	9446	273	389	3.88205e-06	5.15834e-06	2.27485	1.18577	Hypothetical RNA transcripts	#N/A	#N/A
	1755279	1755154	1754560	-	-	BP1026B_I1615	hypothetical protein	22	13	16	1341	1162	1302	8	10	31	31	38	2778	2800	3130	16	23	1.48913e-08	2.12747e-08	2.3	1.20163	Hypothetical protein	#N/A	Unknown
769096	769053	768181	768055	-	-	BP1026B_II0617	LysR family regulatory protein	164	89	114	9899	8047	9003	8	10	232	241	228	20332	21399	18516	16	23	2.06526e-05	2.678e-05	2.3	1.20163	Transcription	COG0583	Cytoplasmic
1170878	1170891	1171361	1171480	+	-	BP1026B_I1093	hypothetical protein	79	66	87	4801	5967	6832	10	12	150	148	173	13204	13170	14110	20	28	1.00194e-05	1.31495e-05	2.33333	1.22239	Hypothetical protein	#N/A	Unknown
	152337	152480	152756	+	-	BP1026B_II0134	hypothetical protein	7	5	8	478	496	691	3	3	10	14	16	884	1242	1309	5	7	2.71683e-07	3.7432e-07	2.33333	1.22239	Hypothetical protein	#N/A	Unknown
	1682659	1683441		+	-	BP1026B_II1341	hypothetical protein	54	32	37	3294	2863	2949	3	3	68	71	60	5999	6301	4931	5	7	0.00184146	0.00222199	2.33333	1.22239	Hypothetical protein	#N/A	Periplasmic
1086697	1086697	1086020	1085984	-	-	BP1026B_I1016	nitrate reductase subunit delta	218	149	148	13199	13333	11657	16	18	330	336	341	28946	29750	27702	29	42	1.92728e-05	2.50158e-05	2.33333	1.22239	Energy production and conversion	COG2180	Cytoplasmic
	1911727	1906529		-	-	BP1026B_I1734	pyoverdine synthetase D	344	146	168	20797	13145	13180	2	3	467	462	487	41000	40895	39563	5	7	1.62965e-10	2.45449e-10	2.33333	1.22239	Secondary metabolites biosynthesis, transport and catabolism	COG1020	Cytoplasmic Membrane
904756	904931	905641	906028	+	-	BP1026B_II0736	response regulator protein	51	32	29	3122	2910	2344	3	3	55	55	84	4827	4899	6870	5	7	8.49565e-05	0.000108155	2.33333	1.22239	Signal transduction mechanisms	COG0745	Cytoplasmic
	708417	709928		+	tssC-4	BP1026B_II0574	type VI secretion system	76	56	82	4616	5095	6458	3	3	127	129	144	11151	11470	11720	5	7	0.00154902	0.00187678	2.33333	1.22239	Intracellular trafficking, secretion, and vesicular transport	COG3517	Cytoplasmic
1175865	1175865	1176434		+	-	BP1026B_I1097	hypothetical protein	167	79	103	10104	7065	8106	12	14	210	206	254	18482	18259	20658	23	33	4.84412e-06	6.41311e-06	2.35714	1.23704	Hypothetical protein	#N/A	Cytoplasmic
1430789	1430789	1430505	1430484	-	-	BP1026B_II1143	hypothetical protein	178	104	140	10793	9309	11031	31	36	297	281	268	26094	24870	21789	59	85	5.67166e-07	7.73235e-07	2.36111	1.23947	Hypothetical protein	#N/A	Unknown
1190847	1190847	1193261	1193261	+	-	BP1026B_I1118	tail tape measure protein	376	322	363	22733	28887	28466	9	11	726	677	832	63645	59989	67543	18	26	0.00385169	0.00459306	2.36364	1.24101	Mobilome: prophages, transposons	COG3941	Unknown
93582			93593	?	-	predicted RNA	-	13	17	21	824	1561	1681	92	112	35	39	36	3108	3493	2946	185	265	1.19128e-08	1.70719e-08	2.36607	1.24249	Hypothetical RNA transcripts	#N/A	#N/A
768037	768037	767162	767076	-	-	BP1026B_II0616	formyltetrahydrofolate deformylase	241	163	185	14568	14614	14538	14	16	385	370	423	33787	32825	34362	26	38	1.44387e-05	1.88126e-05	2.375	1.24793	Nucleotide transport and metabolism	COG0788	Cytoplasmic
1190457	1190457	1190759		+	-	BP1026B_I1116	hypothetical protein	120	80	97	7243	7219	7638	20	24	197	206	205	17309	18253	16701	40	57	1.27412e-07	1.76934e-07	2.375	1.24793	Hypothetical protein	#N/A	Unknown
1167979	1167936	1167601		-	-	BP1026B_I1087	hypothetical protein	16	17	36	1018	1565	2844	4	5	49	44	50	4366	3977	4123	8	12	1.95008e-09	2.85763e-09	2.4	1.26303	Hypothetical protein	#N/A	Unknown
389794	389811	390665	390714	+	llpE	BP1026B_II0320	lipase-like protein LlpE	73	44	59	4427	3986	4634	4	5	111	123	142	9776	10886	11589	8	12	4.92276e-08	6.9219e-08	2.4	1.26303	Lipid transport and metabolism	COG0657	Cytoplasmic
	1194126	1194332	1194332	+	-	BP1026B_I1120	phage Tail Protein X	14	15	13	855	1422	1067	4	5	29	28	33	2613	2564	2699	8	12	3.7911e-11	5.80682e-11	2.4	1.26303	Mobilome: prophages, transposons	COG5004	Unknown
3811631			3811644	?	-	predicted RNA	-	96	84	119	5840	7588	9331	451	541	192	203	244	16883	18043	19831	917	1303	2.14105e-08	3.0388e-08	2.4085	1.26814	Hypothetical RNA transcripts	#N/A	#N/A
	1178596	1180089		+	-	BP1026B_I1100	phage portal protein, lambda family	317	188	230	19157	16881	18087	10	12	517	497	531	45353	44005	43116	20	29	2.19597e-07	3.03716e-07	2.41667	1.27302	Mobilome: prophages, transposons	COG5511	Cytoplasmic
1169587	1169726	1170217	1170217	+	-	BP1026B_I1090	hypothetical protein	43	46	63	2635	4180	4969	6	7	91	103	113	8015	9147	9226	12	17	9.88888e-06	1.2986e-05	2.42857	1.28011	Hypothetical protein	#N/A	Cytoplasmic
1209565	1209565	1210380	1210506	+	-	BP1026B_II0997	OmpA family protein	90	70	85	5478	6267	6662	6	7	165	166	152	14515	14767	12343	11	17	2.46749e-05	3.19065e-05	2.42857	1.28011	Cell wall/membrane/envelope biogenesis	COG2885	Outer Membrane
220227			220276	?	-	predicted RNA	-	111	40	60	6733	3657	4756	89	100	124	132	171	10886	11744	13901	171	243	5.79963e-07	7.9035e-07	2.43	1.28096	Hypothetical RNA transcripts	#N/A	#N/A
661618			661627	?	-	predicted RNA	-	20	17	19	1244	1536	1547	121	144	45	37	39	4018	3330	3197	246	351	4.66405e-10	6.94425e-10	2.4375	1.2854	Hypothetical RNA transcripts	#N/A	#N/A
1188171	1188186	1188638	1188638	+	-	BP1026B_I1113	hypothetical protein	175	140	150	10607	12589	11789	21	25	321	306	351	28159	27160	28540	43	61	3.63817e-08	5.13341e-08	2.44	1.28688	Hypothetical protein	#N/A	Unknown
1494162	1494178	1495014	1495047	+	-	BP1026B_II1200	hypothetical protein	386	257	303	23331	23044	23756	23	27	624	636	700	54746	56314	56803	46	66	0.000600313	0.000739328	2.44444	1.28951	Secondary metabolites biosynthesis, transport and catabolism	COG2175	Cytoplasmic
1194333	1194342	1195394	1195439	+	-	BP1026B_I1121	phage tail formation protein	180	104	120	10872	9316	9480	8	9	276	238	310	24219	21136	25174	15	22	1.14706e-07	1.59801e-07	2.44444	1.28951	Mobilome: prophages, transposons	COG3500	Cytoplasmic
1837801	1837597	1837391	1837391	-	-	BP1026B_II1450	hypothetical protein	187	262	294	11315	23473	23044	75	93	538	512	604	47218	45347	49031	160	228	1.25674e-06	1.69452e-06	2.45161	1.29373	Hypothetical protein	#N/A	Unknown
1108865	1108865	1109419	1109454	+	-	BP1026B_II0900	hypothetical protein	335	343	394	20210	30736	30886	40	49	766	751	835	67188	66555	67808	85	121	0.00053172	0.000656592	2.46939	1.30415	Hypothetical protein	#N/A	Unknown
537124			537221	?	-	predicted RNA	-	259	206	210	15634	18484	16498	145	172	501	450	525	43957	39852	42598	302	429	1.16176e-08	1.66525e-08	2.49419	1.31857	Hypothetical RNA transcripts	#N/A	#N/A
	3247895	3248860		+	-	BP1026B_I2918	Archaeal seryl-tRNA synthetase-relatedsequence	41	18	35	2492	1693	2776	2	2	63	63	57	5573	5631	4626	3	5	6.71786e-10	9.95653e-10	2.5	1.32193	Translation, ribosomal structure and biogenesis	COG0172	Cytoplasmic
	1922211	1923956		+	-	BP1026B_I1736	cyclic peptide ABC transporter ATP-binding protein	84	36	37	5088	3249	2923	1	2	120	98	140	10561	8729	11383	4	5	8.37253e-14	1.37372e-13	2.5	1.32193	Secondary metabolites biosynthesis, transport and catabolism	COG4615	Cytoplasmic Membrane
	1786834	1786241		-	-	BP1026B_I1649	DNA invertase	12	19	22	734	1754	1754	1	2	40	33	37	3504	3000	3063	3	5	2.51537e-07	3.47152e-07	2.5	1.32193	Replication, recombination and repair	COG1961	Unknown
	329317	328391		-	-	BP1026B_II0269	hemin ABC transporter periplasmic hemin-binding protein	55	26	23	3371	2345	1862	2	2	51	53	59	4553	4722	4825	3	5	0.000610254	0.000751144	2.5	1.32193	Inorganic ion transport and metabolism	COG4558	Unknown (This protein may have multiple localization sites)
	1600619	1601302		+	-	BP1026B_II1277	hydroxylase	27	21	24	1645	1917	1942	2	2	34	39	55	3003	3459	4503	3	5	4.31553e-05	5.545e-05	2.5	1.32193	Function unknown	COG3128	Cytoplasmic
1170218	1170231	1170584		+	-	BP1026B_I1091	hypothetical protein	23	14	19	1426	1289	1536	3	4	43	41	39	3780	3673	3227	7	10	3.03427e-11	4.65308e-11	2.5	1.32193	Hypothetical protein	#N/A	Unknown
	1785100	1785204		+	-	BP1026B_I1647	hypothetical protein	3	1	5	209	162	408	2	2	7	6	5	644	548	405	3	5	5.77701e-05	7.39217e-05	2.5	1.32193	Hypothetical protein	#N/A	Unknown
66658	66752	67024	67209	+	-	BP1026B_II0067	hypothetical protein	25	17	11	1519	1562	925	4	4	37	27	37	3307	2452	3060	7	10	9.79279e-07	1.32535e-06	2.5	1.32193	Hypothetical protein	#N/A	Unknown
	103557	104021		+	-	BP1026B_II0093	hypothetical protein	9	15	23	554	1382	1819	2	2	24	27	30	2177	2426	2449	3	5	0.000709179	0.000869614	2.5	1.32193	Hypothetical protein	#N/A	Unknown
	1864183	1864302		+	-	BP1026B_II1476	hypothetical protein	4	1	5	253	177	449	2	2	7	7	8	643	662	662	3	5	9.94553e-07	1.34518e-06	2.5	1.32193	Hypothetical protein	#N/A	Unknown
	1931603	1931361		-	-	BP1026B_I1743	mbtH-like protein	9	4	6	602	396	523	1	2	10	13	21	906	1169	1721	3	5	2.09933e-12	3.32851e-12	2.5	1.32193	Function unknown	COG3251	Unknown
	1176397	1178382	1178385	+	-	BP1026B_I1098	phage terminase large subunit (GpA)	376	316	333	22738	28270	26107	10	12	697	673	781	61086	59584	63387	21	30	0.00287479	0.00344456	2.5	1.32193	General function prediction only	COG5525	Unknown
	1796656	1796973		+	-	BP1026B_I1656	putative HNS-like protein	10	7	11	635	708	937	2	2	18	15	22	1628	1379	1792	3	5	3.44788e-09	5.01854e-09	2.5	1.32193	No COG function	#N/A	Unknown
	2539737	2539405	2539383	-	-	BP1026B_II2033	ubiquinol oxidase subunit IV	41	34	41	2501	3078	3213	7	8	71	74	89	6220	6592	7289	14	20	9.59428e-09	1.3795e-08	2.5	1.32193	Energy production and conversion	COG3125	Cytoplasmic Membrane
535323	535323	535072	535022	-	-	BP1026B_II0432	XRE family transcriptional regulator	104	122	152	6298	10992	11987	31	38	266	276	304	23350	24460	24724	67	95	1.0177e-09	1.50012e-09	2.5	1.32193	No COG function	#N/A	Unknown
2586004			2586022	?	-	predicted RNA	-	54	40	43	3292	3654	3375	153	181	96	98	110	8459	8732	8984	322	459	3.12451e-11	4.78919e-11	2.53591	1.3425	Hypothetical RNA transcripts	#N/A	#N/A
1902717	1902653	1901814	1901788	-	-	BP1026B_I1731	pyoverdine synthetase F	167	105	122	10106	9413	9612	9	11	274	267	292	24029	23704	23750	19	28	3.44631e-09	5.01738e-09	2.54545	1.34792	Nucleotide transport and metabolism	COG0299	Cytoplasmic
1421626	1421663	1421935	1421935	+	-	BP1026B_II1137	hypothetical protein	656	531	591	39622	47555	46313	137	162	1274	1304	1383	111632	115419	112200	290	414	0.000374459	0.000465051	2.55556	1.35364	Hypothetical protein	#N/A	Unknown
1729256	1729010	1728825	1728825	-	-	BP1026B_II1367	hypothetical protein	106	127	163	6396	11382	12799	44	54	281	282	353	24649	25004	28705	98	140	5.45715e-12	8.54191e-12	2.59259	1.3744	Hypothetical protein	#N/A	Unknown
	1180086	1181186	1181186	+	-	BP1026B_I1101	peptidase S14, ClpP	432	282	331	26084	25272	25947	19	23	770	726	847	67502	64262	68725	42	60	3.53245e-06	4.70053e-06	2.6087	1.38333	Posttranslational modification, protein turnover, chaperones	COG0740	Unknown
1085983	1085983	1085297	1085268	-	-	BP1026B_I1015	respiratory nitrate reductase subunit gamma	302	225	289	18233	20157	22671	25	29	581	612	653	50916	54185	53030	53	76	3.352e-08	4.7327e-08	2.62069	1.38995	Energy production and conversion	COG2181	Cytoplasmic Membrane
	1185258	1186151		+	-	BP1026B_I1110	hypothetical protein	258	177	158	15594	15832	12431	13	16	409	454	472	35909	40237	38364	29	42	1.91017e-11	2.94734e-11	2.625	1.39232	Mobilome: prophages, transposons	COG3948	Cytoplasmic
1755380	1755380	1755246		-	-	BP1026B_I1616	hypothetical protein	19	23	19	1166	2088	1527	9	11	41	45	51	3642	3998	4183	20	29	2.20934e-11	3.39927e-11	2.63636	1.39855	Hypothetical protein	#N/A	Unknown
392000	392006	395191	395201	+	bpeF	BP1026B_II0322	multidrug-efflux transporter protein	547	445	516	33004	39860	40491	9	11	1035	1054	1175	90753	93290	95374	20	29	0.00394899	0.00470477	2.63636	1.39855	Defense mechanisms	COG0841	Cytoplasmic Membrane
552471	552471	553403	553403	+	-	BP1026B_II0453	glycerophosphoryl diester phosphodiesterase family protein	176	204	249	10630	18263	19553	14	17	473	445	557	41493	39420	45258	31	45	4.74179e-11	7.24252e-11	2.64706	1.40439	Energy production and conversion	COG0584	Unknown
1165236	1165123	1164794	1164794	-	-	BP1026B_I1083	hypothetical protein	19	13	16	1197	1181	1316	3	3	29	32	37	2557	2853	3001	5	8	5.76709e-09	8.34938e-09	2.66667	1.41504	Hypothetical protein	#N/A	Unknown
	1170581	1170760		+	-	BP1026B_I1092	hypothetical protein	7	7	8	455	669	634	2	3	15	20	14	1343	1809	1181	5	8	2.47027e-13	4.01457e-13	2.66667	1.41504	Hypothetical protein	#N/A	Unknown
2961915	2962087	2962437	2962468	+	-	BP1026B_II2393	hypothetical protein	357	404	446	21543	36177	34986	72	88	895	924	1085	78488	81844	88079	165	235	1.38064e-06	1.85926e-06	2.67045	1.41709	Hypothetical protein	#N/A	Unknown
706806	706784	706647	706411	-	-	BP1026B_II0571	hypothetical protein	49	29	47	2999	2663	3694	19	22	103	80	103	9033	7154	8427	41	59	2.97257e-14	4.92197e-14	2.68182	1.42321	Hypothetical protein	#N/A	Unknown
	1184917	1185261		+	-	BP1026B_I1109	GPW/gp25 family protein	115	74	84	6959	6647	6652	16	19	201	218	203	17664	19297	16485	36	51	1.6674e-12	2.65144e-12	2.68421	1.4245	Mobilome: prophages, transposons	COG3628	Cytoplasmic
	1186707	1188170	1188170	+	-	BP1026B_I1112	gp26	406	364	392	24489	32607	30752	16	20	916	866	990	80290	76695	80308	37	54	2.66467e-07	3.67445e-07	2.7	1.43296	No COG function	#N/A	Unknown (This protein may have multiple localization sites)
82233	81648	81283	81051	-	-	BP1026B_II0077	transposase	56	49	61	3414	4404	4791	9	11	110	144	131	9655	12805	10706	21	30	6.03437e-11	9.18655e-11	2.72727	1.44746	No COG function	#N/A	Unknown
	3798997	3798857	3798819	-	rpmJ	BP1026B_I3422	50S ribosomal protein L36	2305	2658	3439	139059	237795	269517	1253	1528	6559	6559	7590	574738	580592	615685	2943	4186	0.00829409	0.00973335	2.73953	1.45393	Translation, ribosomal structure and biogenesis	COG0257	Cytoplasmic
1906454	1906385	1904979	1904932	-	-	BP1026B_I1733	l-ornithine 5-monooxygenase	107	59	82	6505	5291	6475	3	4	197	185	196	17304	16373	15940	8	11	1.59054e-13	2.59656e-13	2.75	1.45943	Secondary metabolites biosynthesis, transport and catabolism	COG3486	Cytoplasmic
1597618	1597628	1599874	1599874	+	-	BP1026B_II1275	outer membrane ferric siderophore receptor	164	128	130	9943	11493	10197	3	4	273	274	332	23939	24285	26980	7	11	8.22137e-08	1.15053e-07	2.75	1.45943	Inorganic ion transport and metabolism	COG4774	Outer Membrane
2670987	2670987	2670178	2670039	-	oxa	BP1026B_II2145	class D beta-lactamase	772	689	778	46582	61648	61012	58	69	1787	1798	1819	156578	159194	147573	133	190	1.42135e-05	1.85304e-05	2.75362	1.46133	Defense mechanisms	COG2602	Unknown
2316663	2316487	2315540	2315540	-	-	BP1026B_II1828	hypothetical protein	221	137	144	13366	12311	11329	11	13	391	427	394	34290	37811	32036	25	36	9.33578e-18	1.65955e-17	2.76923	1.46949	Hypothetical protein	#N/A	Cytoplasmic
	662774	662370	662339	-	-	BP1026B_I0619	hypothetical protein	54	54	43	3293	4862	3392	7	9	112	103	142	9888	9182	11598	17	25	2.12207e-12	3.36373e-12	2.77778	1.47393	Hypothetical protein	#N/A	Unknown
1330525	1330414	1330076	1330076	-	-	BP1026B_II1098	hypothetical protein	37	44	48	2239	3988	3768	8	9	95	92	118	8379	8146	9599	18	25	4.563e-13	7.36769e-13	2.77778	1.47393	Hypothetical protein	#N/A	Unknown
3085684	3085731	3086600	3087215	+	-	BP1026B_I2780	plasmid recombination enzyme	102	122	143	6169	10977	11214	8	10	271	283	300	23808	25085	24373	19	28	4.91141e-12	7.70252e-12	2.8	1.48543	No COG function	#N/A	Cytoplasmic
	1186144	1186719		+	-	BP1026B_I1111	phage tail protein I	203	131	158	12267	11726	12403	17	21	390	369	446	34205	32739	36209	41	59	1.82306e-18	3.29571e-18	2.80952	1.49033	General function prediction only	COG4385	Cytoplasmic
	1010179	1008938		-	-	BP1026B_I0953	cysteine desulfurase SufS	528	340	342	31852	30484	26808	20	23	984	913	968	86229	80831	78544	46	65	3.82378e-08	5.39062e-08	2.82609	1.49881	Amino acid transport and metabolism	COG0520	Unknown (This protein may have multiple localization sites)
157812			157898	?	-	predicted RNA	-	178	121	164	10770	10823	12898	112	132	349	362	430	30655	32095	34885	263	374	6.35106e-19	1.1578e-18	2.83333	1.5025	Hypothetical RNA transcripts	#N/A	#N/A
707839	707872	708420		+	tssB-4	BP1026B_II0573	type VI secretion system	42	46	53	2547	4187	4222	5	6	111	107	124	9741	9494	10118	12	17	3.07589e-13	4.98633e-13	2.83333	1.5025	Intracellular trafficking, secretion, and vesicular transport	COG3516	Cytoplasmic
2412237	2412237	2412079	2412012	-	-	BP1026B_II1913	hypothetical protein	12609	9264	10949	760596	828572	857996	4341	5130	25528	26784	28678	2236764	2370663	2326273	10208	14536	0.0042536	0.0050584	2.83353	1.5026	Hypothetical protein	#N/A	Unknown
	2789780	2788890	2788834	-	-	BP1026B_II2246	Isrso8-transposase orfb protein	308	257	352	18633	22986	27585	21	25	724	711	804	63459	62928	65271	50	71	2.44493e-10	3.66626e-10	2.84	1.50589	Replication, recombination and repair	COG2801	Unknown
1840456			1840467	?	-	predicted RNA	-	23	15	19	1390	1393	1539	102	120	48	44	50	4287	3955	4067	240	341	8.30138e-18	1.4777e-17	2.84167	1.50674	Hypothetical RNA transcripts	#N/A	#N/A
	1088274	1086721	1086698	-	narH	BP1026B_I1017	nitrate reductase subunit beta	672	530	578	40575	47480	45310	24	28	1402	1397	1573	122873	123670	127672	56	80	3.69174e-08	5.20673e-08	2.85714	1.51457	Energy production and conversion	COG1140	Unknown (This protein may have multiple localization sites)
1181575	1181592	1182617	1182617	+	-	BP1026B_I1103	hypothetical protein	649	423	510	39153	37898	39977	32	38	1263	1245	1430	110683	110234	116058	76	109	1.4577e-10	2.19754e-10	2.86842	1.52026	Hypothetical protein	#N/A	Cytoplasmic
109919	109978	110523	110543	+	-	BP1026B_II0098	frimbrial protein	86	60	85	5192	5439	6662	8	10	180	180	204	15797	15941	16607	20	29	7.15372e-15	1.20165e-14	2.9	1.53605	Cell motility	COG3539	Fimbrial
1183967	1183969	1184649	1184705	+	-	BP1026B_I1107	baseplate assembly protein V	252	178	179	15210	16004	14030	18	22	495	471	588	43435	41710	47725	45	65	2.97146e-20	5.54133e-20	2.95455	1.56294	General function prediction only	COG4540	Unknown
	3246666	3247889		+	-	BP1026B_I2916	acyl-CoA dehydrogenase domain-containing protein	43	26	40	2638	2378	3151	1	2	85	93	91	7529	8298	7404	4	6	7.95357e-21	1.49914e-20	3	1.58496	Lipid transport and metabolism	COG1960	Cytoplasmic
1195588	1195657	1196154		+	-	BP1026B_I1122	gp24	54	54	74	3257	4855	5839	7	9	163	141	181	14302	12517	14740	19	27	2.09981e-17	3.70933e-17	3	1.58496	Cell wall/membrane/envelope biogenesis	COG3772	Unknown
	330465	329314		-	-	BP1026B_II0270	hemin transport protein HmuS	41	19	31	2478	1778	2488	1	1	49	43	47	4333	3883	3880	2	3	0.00195428	0.00235637	3	1.58496	Inorganic ion transport and metabolism	COG3720	Cytoplasmic
	1711897	1712046		+	-	BP1026B_I1583	hypothetical protein	3	1	1	233	176	106	1	1	7	7	4	638	692	366	2	3	6.24557e-15	1.05155e-14	3	1.58496	Hypothetical protein	#N/A	Unknown
	2293570	2293364		-	-	BP1026B_I2053	hypothetical protein	3	5	4	231	450	351	1	1	4	8	11	405	773	957	2	3	1.00787e-05	1.32219e-05	3	1.58496	Hypothetical protein	#N/A	Unknown
150430	150431	150748	150755	+	-	BP1026B_II0128	hypothetical protein	15	18	14	911	1624	1138	3	3	33	29	42	2955	2653	3445	6	9	4.20823e-12	6.61249e-12	3	1.58496	Hypothetical protein	#N/A	Unknown
	150772	151032		+	-	BP1026B_II0129	hypothetical protein	5	2	5	351	221	464	1	1	7	14	8	636	1296	715	2	3	4.29055e-11	6.5641e-11	3	1.58496	Hypothetical protein	#N/A	Unknown
	151080	150886		-	-	BP1026B_II0130	hypothetical protein	6	2	4	366	248	318	1	1	8	11	7	720	1020	568	2	3	2.53328e-09	3.69973e-09	3	1.58496	Hypothetical protein	#N/A	Unknown
	903746	904141		+	-	BP1026B_II0734	hypothetical protein	8	8	7	505	768	552	1	1	17	8	20	1494	785	1624	2	3	6.29471e-09	9.10716e-09	3	1.58496	Hypothetical protein	#N/A	Unknown
	1110521	1110991		+	-	BP1026B_II0901	hypothetical protein	15	9	11	942	836	870	1	1	18	20	14	1617	1786	1171	2	3	0.000339589	0.000422633	3	1.58496	Hypothetical protein	#N/A	Unknown
	1767828	1768163		+	-	BP1026B_II1395	hypothetical protein	7	10	7	432	906	589	1	1	12	10	12	1072	920	1033	2	3	0.00342517	0.00409571	3	1.58496	Hypothetical protein	#N/A	Cytoplasmic Membrane
2405016	2404973	2404881	2404805	-	-	BP1026B_II1903	hypothetical protein	13	7	14	837	627	1103	7	9	26	29	35	2348	2618	2839	19	27	1.09719e-28	2.49411e-28	3	1.58496	Hypothetical protein	#N/A	Unknown
	2770976	2771173		+	-	BP1026B_II2228	hypothetical protein	7	3	3	469	329	272	1	1	6	6	13	593	576	1063	2	3	4.01242e-06	5.33044e-06	3	1.58496	Hypothetical protein	#N/A	Unknown
	380751	379984		-	-	BP1026B_II0311	IclR family transcriptional regulator	69	50	45	4187	4493	3599	4	5	147	134	144	12928	11890	11682	11	15	2.81717e-18	5.06607e-18	3	1.58496	Transcription	COG1414	Cytoplasmic
	1883429	1882605		-	sctJ	BP1026B_II1489	lipoprotein transmembrane protein	21	13	21	1325	1166	1677	1	1	29	27	45	2601	2432	3656	2	3	3.11756e-05	4.01924e-05	3	1.58496	Intracellular trafficking, secretion, and vesicular transport	COG4669	T3SS
	772031	773173		+	-	BP1026B_II0620	outer membrane porin	29	18	32	1751	1648	2558	1	1	52	47	56	4636	4228	4549	2	3	3.22596e-09	4.69868e-09	3	1.58496	Cell wall/membrane/envelope biogenesis	COG3203	Outer Membrane
	1921639	1911776		-	-	BP1026B_I1735	siderophore malleobactin non-ribosomal peptide synthetase MbaJ	503	224	271	30396	20105	21295	2	2	787	751	775	69001	66551	62901	4	6	6.19938e-10	9.20489e-10	3	1.58496	Secondary metabolites biosynthesis, transport and catabolism	COG1020	Unknown (This protein may have multiple localization sites)
	143093	142536		-	tagK-2	BP1026B_II0124	type VI secretion system	19	11	12	1168	992	1013	1	1	25	17	30	2198	1516	2450	2	3	7.18069e-06	9.47559e-06	3	1.58496	No COG function	#N/A	Unknown
	1190713	1190829	1190846	+	-	BP1026B_I1117	hypothetical protein	36	26	31	2222	2339	2444	16	19	69	82	87	6117	7323	7079	41	58	2.1571e-24	4.46606e-24	3.05263	1.61005	Hypothetical protein	#N/A	Unknown
2100216	2100171	2099902	2099766	-	-	BP1026B_II1671	hypothetical protein	44	43	51	2668	3912	4001	10	13	129	131	120	11311	11668	9808	28	40	2.90136e-23	5.81614e-23	3.07692	1.62149	Hypothetical protein	#N/A	Unknown
3805902	3805900	3805484	3805484	-	rplP	BP1026B_I3436	50S ribosomal protein L16	4154	4876	5775	250588	436133	452528	746	910	13283	12942	14787	1163881	1145523	1199490	1971	2804	0.00540172	0.00639567	3.08132	1.62355	Translation, ribosomal structure and biogenesis	COG0197	Cytoplasmic
1729574	1729574	1731139	1731198	+	-	BP1026B_II1369	outer membrane protein TolC	1221	1051	1204	73684	94053	94381	46	55	2974	2914	3562	260636	257957	289006	120	171	5.97805e-12	9.35051e-12	3.10909	1.63649	Cell wall/membrane/envelope biogenesis	COG1538	Outer Membrane
82234			82253	?	-	predicted RNA	-	23	33	32	1430	3026	2530	94	116	73	86	94	6447	7665	7692	255	363	6.33323e-30	1.48323e-29	3.12931	1.64584	Hypothetical RNA transcripts	#N/A	#N/A
2790697	2790697	2791848	2791848	+	-	BP1026B_II2249	hypothetical protein	1704	2041	2378	102804	182626	186384	111	136	5630	5505	6161	493355	487281	499767	300	428	1.68918e-08	2.40693e-08	3.14706	1.654	Hypothetical protein	#N/A	Unknown (This protein may have multiple localization sites)
84189	83338	82322	82254	-	-	BP1026B_II0078	hypothetical protein	2765	3043	3529	166814	272204	276529	193	234	8494	8598	10126	744294	761005	821404	536	762	2.32344e-07	3.20936e-07	3.25641	1.70328	Transcription	COG2207	Cytoplasmic
3593552	3593677	3595167	3595561	+	-	BP1026B_I3218	carbohydrate porin	208	131	135	12579	11791	10620	6	7	395	413	432	34643	36626	35061	16	23	3.2489e-25	6.85762e-25	3.28571	1.71621	Cell wall/membrane/envelope biogenesis	COG3659	Outer Membrane
1015727			1015914	?	-	predicted RNA	-	434	156	192	26211	14024	15067	87	98	679	685	815	59513	60703	66174	232	330	1.16752e-32	2.9161e-32	3.36735	1.75161	Hypothetical RNA transcripts	#N/A	#N/A
1755559	1755573	1756286	1756325	+	-	BP1026B_I1617	DNA-binding response regulator	54	81	106	3258	7322	8322	7	8	232	214	248	20348	19014	20164	19	27	8.1845e-25	1.71032e-24	3.375	1.75489	Signal transduction mechanisms	COG0745	Cytoplasmic
706828	706900	707838	707838	+	tssA-4	BP1026B_II0572	type VI secretion system	99	92	112	5974	8307	8849	6	8	276	297	344	24205	26317	27968	19	27	8.07573e-37	2.24868e-36	3.375	1.75489	Intracellular trafficking, secretion, and vesicular transport	COG3515	Cytoplasmic
1729490	1729430	1729257	1729257	-	-	BP1026B_II1368	hypothetical protein	3350	2927	3369	202071	261866	264057	1165	1394	9104	8811	10858	797685	779851	880807	3314	4709	1.78885e-08	2.54671e-08	3.37805	1.75619	Hypothetical protein	#N/A	Unknown
2849831	2849874	2850386	2850465	+	-	BP1026B_II2294	hypothetical protein	86	58	67	5215	5242	5288	8	10	217	187	219	19084	16630	17789	24	34	3.13327e-30	7.41016e-30	3.4	1.76553	Hypothetical protein	#N/A	Unknown
2790076	2790070	2789777		-	-	BP1026B_II2247	transposase	298	226	300	17983	20240	23567	59	70	785	757	927	68780	67061	75198	168	239	1.95035e-31	4.72608e-31	3.41429	1.77158	No COG function	#N/A	Unknown
537222	537222	538664	538686	+	wcbE	BP1026B_I0506	Glycosyl transferase, group 1 family protein	2785	2714	3041	168028	242811	238289	124	149	8025	8215	9785	703135	727123	793722	361	513	1.90824e-10	2.86943e-10	3.44295	1.78365	Cell wall/membrane/envelope biogenesis	COG0438	Cytoplasmic
1092027	1091996	1088271		-	narG	BP1026B_I1018	nitrate reductase subunit alpha	3674	2513	2993	221627	224783	234548	51	60	8845	8661	9905	775024	766606	803484	147	209	4.23101e-10	6.30817e-10	3.48333	1.80047	Energy production and conversion	COG5013	Cytoplasmic Membrane
	566993	567343		+	-	BP1026B_I0529	hypothetical protein	12	7	20	782	695	1636	2	2	32	25	29	2803	2280	2425	5	7	4.63903e-13	7.48674e-13	3.5	1.80735	Hypothetical protein	#N/A	Unknown
	1295654	1292868		-	mgtB	BP1026B_II1066	magnesium-translocating P-type ATPase	134	74	98	8132	6659	7682	2	2	260	238	266	22786	21118	21618	5	7	9.34571e-20	1.73239e-19	3.5	1.80735	Inorganic ion transport and metabolism	COG0474	Cytoplasmic Membrane
	3591995	3590337		-	-	BP1026B_I3214	manganese/iron transporter	87	43	59	5289	3873	4675	2	2	153	136	144	13454	12068	11700	5	7	2.56577e-11	3.94207e-11	3.5	1.80735	Inorganic ion transport and metabolism	COG1914	Cytoplasmic Membrane
	1008941	1008450		-	-	BP1026B_I0952	NifU family SUF system FeS assembly protein	261	145	204	15745	13022	16043	26	30	598	586	650	52474	51907	52737	74	106	1.60596e-40	4.89318e-40	3.53333	1.82103	Energy production and conversion	COG0822	Cytoplasmic
3805483	3805474	3805280		-	rpmC	BP1026B_I3435	50S ribosomal protein L29	2717	3138	3715	163935	280683	291156	1032	1257	9622	9615	11245	843095	851060	912186	3133	4455	2.27687e-10	3.4182e-10	3.54415	1.82544	Translation, ribosomal structure and biogenesis	COG0255	Cytoplasmic
538687	538687	540009	540037	+	wcbF	BP1026B_I0507	Capsular polysaccharide biosynthesis protein WcbF	3465	3010	3550	209037	269252	278171	159	190	9857	10238	11638	863654	906196	944044	480	683	7.43153e-11	1.12845e-10	3.59474	1.84589	No COG function	#N/A	Cytoplasmic
2790696	2790490	2790341	2790281	-	-	BP1026B_II2248	hypothetical protein	18	25	20	1104	2272	1571	8	10	68	45	79	6009	4063	6420	25	36	2.08786e-31	5.05551e-31	3.6	1.848	Hypothetical protein	#N/A	Unknown
1184714	1184714	1184920		+	-	BP1026B_I1108	hypothetical protein	38	33	35	2347	3017	2769	10	13	113	104	126	9983	9209	10269	33	47	1.25913e-45	4.39243e-45	3.61538	1.85415	Hypothetical protein	#N/A	Unknown
1183444	1183451	1183966	1183966	+	-	BP1026B_I1106	hypothetical protein	133	82	119	8023	7376	9360	13	15	312	328	363	27391	29111	29519	39	55	4.38488e-41	1.35831e-40	3.66667	1.87447	Hypothetical protein	#N/A	Cytoplasmic
3161273	3161274	3161417	3161484	+	-	BP1026B_I2838	hypothetical protein	89	41	35	5421	3670	2769	24	27	163	150	195	14363	13284	15887	70	100	1.10365e-39	3.29625e-39	3.7037	1.88897	Hypothetical protein	#N/A	Unknown
1182913	1182913	1183443	1183443	+	-	BP1026B_I1105	hypothetical protein	193	106	132	11679	9506	10359	17	19	416	409	507	36518	36246	41176	50	71	6.20694e-50	2.42859e-49	3.73684	1.90182	Hypothetical protein	#N/A	Unknown
535934	535934	536455		+	-	BP1026B_I0504	capsule polysaccharide export inner-membrane protein	640	671	836	38631	60032	65537	86	104	2321	2275	2625	203414	201432	212949	277	394	6.45503e-31	1.5463e-30	3.78846	1.92161	Carbohydrate transport and metabolism	COG1682	Cytoplasmic Membrane
84216	84631	85191	85904	+	-	BP1026B_II0079	ABC transporter membrane protein	113	106	133	6839	9557	10449	13	15	393	351	390	34447	31119	31693	40	57	1.55622e-48	5.90763e-48	3.8	1.926	Amino acid transport and metabolism	COG1176	Cytoplasmic Membrane
535894			535929	?	-	predicted RNA	-	20	30	40	1212	2750	3182	53	66	104	108	103	9136	9627	8356	175	251	1.22742e-54	5.26882e-54	3.80303	1.92715	Hypothetical RNA transcripts	#N/A	#N/A
1011407	1011407	1010172		-	-	BP1026B_I0954	SufD domain-containing protein	373	248	277	22501	22269	21729	15	17	926	929	1016	81134	82298	82476	46	66	3.10918e-41	9.68212e-41	3.88235	1.95693	Posttranslational modification, protein turnover, chaperones	COG0719	Unknown
2669609	2669609	2670025	2670035	+	-	BP1026B_II2144	hypothetical protein	3206	4099	4736	193431	366684	371103	607	744	13678	13482	15311	1198499	1193289	1241963	2041	2904	3.27445e-13	5.3069e-13	3.90323	1.96467	Hypothetical protein	#N/A	Unknown
	341654	341469		-	-	BP1026B_I0334	hypothetical protein	6	5	1	377	449	149	1	1	9	7	12	792	620	1038	3	4	5.29682e-10	7.87915e-10	4	2	Hypothetical protein	#N/A	Unknown
1168209	1168206	1167988	1167983	-	-	BP1026B_I1088	hypothetical protein	12	9	11	729	817	868	3	3	34	25	32	3037	2242	2641	8	12	1.18145e-35	3.19793e-35	4	2	Hypothetical protein	#N/A	Unknown
	3244867	3244754		-	-	BP1026B_I2911	hypothetical protein	2	1	1	135	159	148	1	1	4	7	5	383	684	414	3	4	7.64279e-15	1.28248e-14	4	2	Hypothetical protein	#N/A	Unknown
381725	381656	380748		-	-	BP1026B_II0312	N-formylglutamate amidohydrolase	64	48	59	3863	4353	4628	3	4	167	165	193	14672	14612	15672	11	16	1.92834e-32	4.78879e-32	4	2	Amino acid transport and metabolism	COG3741	Unknown
	3094132	3092705		-	-	BP1026B_II2504	permease	43	21	27	2647	1963	2172	1	1	70	83	92	6140	7389	7468	3	4	3.76859e-29	8.65444e-29	4	2	Cell wall/membrane/envelope biogenesis	COG4591	Cytoplasmic Membrane
	3805283	3805011	3804999	-	rpsQ	BP1026B_I3434	30S ribosomal protein S17	6935	7246	9268	418328	648159	726295	1806	2188	27451	27048	32345	2405244	2394007	2623690	6375	9063	3.18226e-15	5.38861e-15	4.14214	2.05038	Translation, ribosomal structure and biogenesis	COG0186	Cytoplasmic
	1008453	1007905	1007782	-	-	BP1026B_I0951	hypothetical protein	575	418	483	34709	37392	37915	56	66	1792	1704	1789	157074	150820	145144	192	275	3.52265e-50	1.38498e-49	4.16667	2.05889	Posttranslational modification, protein turnover, chaperones	COG2151	Cytoplasmic
1032455	1032376	1032032	1032032	-	-	BP1026B_I0973	phenylacetic acid degradation protein paaD	39	29	23	2372	2619	1838	5	6	91	100	111	8048	8879	9053	17	25	1.3735e-54	5.87647e-54	4.16667	2.05889	Posttranslational modification, protein turnover, chaperones	COG2151	Cytoplasmic
1094955	1094955	1093675	1093675	-	-	BP1026B_I1020	nitrate/nitrite transporter	243	176	236	14702	15765	18536	10	12	744	782	803	65198	69271	65183	36	51	2.28221e-68	1.31026e-67	4.25	2.08746	Inorganic ion transport and metabolism	COG2223	Cytoplasmic Membrane
2790130			2790210	?	-	predicted RNA	-	131	92	126	7930	8296	9919	91	107	427	375	494	37420	33239	40073	320	455	2.93054e-80	2.15692e-79	4.25234	2.08826	Hypothetical RNA transcripts	#N/A	#N/A
1951897	1951815	1951303	1951299	-	-	BP1026B_I1759	type 1 fimbriae major subunit FimA	3294	3721	4482	198744	332850	351206	471	573	14400	14230	15288	1261720	1259540	1240106	1715	2444	5.01604e-20	9.3274e-20	4.26527	2.09264	Cell motility	COG3539	Extracellular
1495073	1495129	1496016	1496079	+	-	BP1026B_II1201	hypothetical protein	166	90	95	10024	8081	7504	8	9	421	374	426	36960	33119	34604	27	39	3.27302e-71	1.99356e-70	4.33333	2.11548	General function prediction only	COG0679	Cytoplasmic Membrane
	567066	566971	566957	-	-	BP1026B_I0528	hypothetical protein	1	2	5	83	231	453	2	2	10	10	10	909	950	819	6	9	1.15778e-22	2.27667e-22	4.5	2.16993	Hypothetical protein	#N/A	Unknown
1904931	1904931	1902718	1902718	-	-	BP1026B_I1732	TonB-dependent siderophore receptor	60	67	53	3669	6057	4221	1	2	236	245	292	20747	21766	23738	7	9	1.84595e-83	1.44366e-82	4.5	2.16993	Inorganic ion transport and metabolism	COG4774	Outer Membrane
84190			84215	?	-	predicted RNA	-	36	28	37	2190	2545	2931	82	98	127	128	161	11163	11331	13138	321	456	7.425e-96	7.3336e-95	4.65306	2.21818	Hypothetical RNA transcripts	#N/A	#N/A
206424	206379	206266	206065	-	-	BP1026B_I0207	hypothetical protein	54	36	36	3313	3278	2875	23	27	156	174	209	13712	15483	16997	95	135	6.82829e-104	7.61184e-103	5	2.32193	Hypothetical protein	#N/A	Unknown
1207102	1207040	1206888	1206857	-	-	BP1026B_II0995	hypothetical protein	7	2	4	475	253	344	2	2	23	15	18	2088	1359	1465	7	10	8.13057e-55	3.50867e-54	5	2.32193	Hypothetical protein	#N/A	Unknown
	117537	118076		+	tssB-2	BP1026B_II0105	type VI secretion system	12	7	11	750	703	897	1	1	37	26	35	3275	2317	2897	3	5	1.52417e-47	5.60903e-47	5	2.32193	Intracellular trafficking, secretion, and vesicular transport	COG3516	Cytoplasmic
	118110	119609		+	tssC-2	BP1026B_II0106	type VI secretion system	29	38	46	1807	3426	3630	1	1	83	85	99	7340	7588	8068	3	5	3.65012e-14	6.03309e-14	5	2.32193	Intracellular trafficking, secretion, and vesicular transport	COG3517	Cytoplasmic
1093674	1093631	1092246	1092221	-	narK	BP1026B_I1019	nitrate/nitrite transporter NarK	308	282	322	18584	25304	25272	13	16	1326	1316	1381	116247	116538	112094	58	82	1.5115e-118	2.0637e-117	5.125	2.35755	Inorganic ion transport and metabolism	COG2223	Cytoplasmic Membrane
1015706	1015563	1015348		-	-	BP1026B_I0958	hypothetical protein	277	99	120	16737	8890	9460	48	54	678	669	776	59415	59244	63016	197	280	2.70839e-152	5.7335e-151	5.18519	2.3744	Hypothetical protein	#N/A	Unknown
1013941			1014000	?	-	predicted RNA	-	74	37	54	4517	3327	4292	58	67	256	248	252	22469	21957	20471	252	360	2.91006e-122	4.1384e-121	5.37313	2.42576	Hypothetical RNA transcripts	#N/A	#N/A
3246318	3246418	3246669		+	-	BP1026B_I2915	acyl carrier protein	15	16	16	964	1470	1329	4	4	65	67	69	5746	5941	5665	16	22	1.35278e-79	9.81219e-79	5.5	2.45943	No COG function	#N/A	Unknown
119749	119809	120291	120315	+	hcp-2	BP1026B_II0107	type VI secretion system	25	23	33	1519	2075	2645	3	4	125	132	121	11003	11719	9892	15	22	2.74011e-128	4.21991e-127	5.5	2.45943	Intracellular trafficking, secretion, and vesicular transport	COG3157	Extracellular
502881	502881	503027	503027	+	-	BP1026B_II0401	hypothetical protein	63	46	68	3805	4192	5382	25	30	252	277	328	22123	24594	26671	117	166	5.51267e-127	8.39036e-126	5.53333	2.46815	Hypothetical protein	#N/A	Unknown
1012182	1012182	1011412	1011408	-	-	BP1026B_I0955	FeS assembly ATPase SufC	203	186	181	12286	16712	14236	15	18	904	896	949	79266	79312	77031	71	101	1.32446e-172	3.69428e-171	5.61111	2.48829	Posttranslational modification, protein turnover, chaperones	COG0396	Cytoplasmic Membrane
	1930248	1929358		-	-	BP1026B_I1741	iron compound ABC transporter ATP-binding protein	40	10	24	2415	940	1948	1	1	69	69	74	6080	6161	6037	4	6	3.16055e-36	8.68149e-36	6	2.58496	Inorganic ion transport and metabolism	COG1120	Cytoplasmic Membrane
1496992	1496905	1496276	1496089	-	-	BP1026B_II1202	hypothetical protein	257	160	130	15508	14384	10238	18	21	943	890	974	82679	78786	79024	89	127	4.36604e-228	1.95689e-226	6.04762	2.59637	Hypothetical protein	#N/A	Cytoplasmic
	1015375	1014155	1014001	-	-	BP1026B_I0957	heme/copper membrane protein	2564	2013	2275	154664	180048	178306	118	140	12902	12845	13504	1130458	1136903	1095457	644	918	3.57196e-128	5.48798e-127	6.55714	2.71307	Inorganic ion transport and metabolism	COG3213	Cytoplasmic Membrane
1496994			1497033	?	-	predicted RNA	-	17	20	18	1069	1819	1435	29	36	120	110	112	10553	9772	9095	171	245	5.33768e-206	2.1024e-204	6.80556	2.76671	Hypothetical RNA transcripts	#N/A	#N/A
1034759	1034744	1032456	1032456	-	-	BP1026B_I0974	nitric oxide reductase subunit B	1465	1330	1516	88382	118978	118812	39	47	8511	8177	9101	745802	723808	738246	225	321	4.0052e-187	1.29501e-185	6.82979	2.77184	Inorganic ion transport and metabolism	COG3256	Cytoplasmic Membrane
	1931302	1930286		-	-	BP1026B_I1742	SyrP-like protein	36	21	18	2175	1891	1467	1	1	81	81	91	7116	7228	7457	5	7	7.96976e-55	3.44156e-54	7	2.80735	No COG function	#N/A	Cytoplasmic
1007121	1007212	1007610	1007623	+	-	BP1026B_I0950	hypothetical protein	1445	1031	1268	87169	92287	99391	197	232	7730	7748	8843	677345	685801	717337	1221	1738	0	0	7.49138	2.90523	Function unknown	COG4309	Unknown
1013697	1013666	1012212	1012183	-	-	BP1026B_I0956	cysteine desulfurase activator complex subunit SufB	755	529	579	45540	47331	45373	26	31	4066	3963	4506	356282	350819	365555	172	245	0	0	7.90323	2.98244	Posttranslational modification, protein turnover, chaperones	COG0719	Cytoplasmic
202784	202748	202512	202489	-	-	BP1026B_I0205	hypothetical protein	61	35	45	3719	3170	3554	12	14	365	351	421	32059	31144	34161	96	136	0	0	9.71429	3.28011	Hypothetical protein	#N/A	Unknown
202467	202409	202179	202103	-	-	BP1026B_I0204	hypothetical protein	61	54	87	3689	4839	6862	18	22	571	571	659	50074	50559	53471	156	222	0	0	10.0909	3.33498	Hypothetical protein	#N/A	Unknown
1497350	1497310	1497053	1497053	-	-	BP1026B_II1203	hypothetical protein	193	180	164	11645	16116	12868	43	52	1650	1690	1835	144648	149636	148871	402	572	0	0	11	3.45943	Function unknown	COG4309	Unknown
	1999106	1999720	1999886	+	-	BP1026B_II1579	SCO1/SenC family protein	75	42	32	4533	3818	2528	5	5	486	502	573	42584	44467	46509	50	72	0	0	14.4	3.848	Posttranslational modification, protein turnover, chaperones	COG1999	Unknown
1998266	1998273	1999109		+	-	BP1026B_II1581	hypothetical protein	154	105	125	9313	9466	9836	9	11	1988	1871	1929	174185	165663	156514	138	197	0	0	17.9091	4.16262	Posttranslational modification, protein turnover, chaperones	COG1262	Unknown
1996648	1996686	1998248	1998263	+	-	BP1026B_II1580	anaerobically induced outer membrane protein	589	419	460	35563	37480	36108	19	23	15972	15794	17415	1399441	1397916	1412650	630	897	0	0	39	5.2854	Secondary metabolites biosynthesis, transport and catabolism	COG2132	Periplasmic
