# Supplementary material for: A virulence activator of a surface attachment protein in Burkholderia pseudomallei acts as a global regulator of other membrane-associated virulence factors
Source: Front Microbiol. 2023 Jan 16;13:1063287. doi: 10.3389/fmicb.2022.1063287 (PMC9884982; doi:10.3389/fmicb.2022.1063287)
Supplement: Supplementary file 7 [file Table_2.XLSX]

## Sheet: WoPPER.ChI and ChII
Chromosome I	Start	End	Annotation	Col	Cluster_name (ID)	Strand	Mean_log2FoldChange	SD_log2FoldChange
NC_017831	67871	76177	BP1026B_I0063;BP1026B_I0064;BP1026B_I0065;BP1026B_I0066;BP1026B_I0069	DOWN	2	+	-0.622957	0.561023
NC_017831	429322	435765	BP1026B_I0419;BP1026B_I0423;BP1026B_I0426;BP1026B_I0425	DOWN	8	+	-0.604419	0.491361
NC_017831	465884	472788	BP1026B_I0448;BP1026B_I0449;BP1026B_I0450;BP1026B_I0454;BP1026B_I0455;BP1026B_I0456	DOWN	9	+	-0.228384	0.354598
NC_017831	604337	621498	BP1026B_I0570;BP1026B_I0572;BP1026B_I0573;BP1026B_I0574;BP1026B_I0575;BP1026B_I0577;BP1026B_I0576;BP1026B_I0583;BP1026B_I0585	DOWN	12	+	-0.752162	0.884677
NC_017831	974544	976708	BP1026B_I0920;BP1026B_I0922	DOWN	16	-	-0.518325	0.771886
NC_017831	1037822	1055444	BP1026B_I0976;BP1026B_I0977;BP1026B_I0978;BP1026B_I0980;BP1026B_I0979;BP1026B_I0981;BP1026B_I0982;BP1026B_I0983;BP1026B_I0984;BP1026B_I0985;BP1026B_I0986;BP1026B_I0987;BP1026B_I0988;BP1026B_I0989;BP1026B_I0990;BP1026B_I0991;BP1026B_I0992	DOWN	20	+	-0.434879	0.205127
NC_017831	1198016	1199579	BP1026B_I1125;BP1026B_I1126;BP1026B_I1127;BP1026B_I1128	DOWN	25	-	-0.658549	0.190133
NC_017831	1224285	1267261	BP1026B_I1153;BP1026B_I1157;BP1026B_I1158;BP1026B_I1159;BP1026B_I1160;BP1026B_I1161;BP1026B_I1162;BP1026B_I1163;BP1026B_I1164;BP1026B_I1165;BP1026B_I1166;BP1026B_I1167;BP1026B_I1168;BP1026B_I1169;BP1026B_I1170;BP1026B_I1171;BP1026B_I1173;BP1026B_I1172;BP1026B_I1174;BP1026B_I1175;BP1026B_I1176;BP1026B_I1177;BP1026B_I1178;BP1026B_I1180	DOWN	26	+	-0.796814	0.485366
NC_017831	1225850	1230304	BP1026B_I1154;BP1026B_I1155;BP1026B_I1156	DOWN	27	-	-0.495142	0.178271
NC_017831	1402406	1411353	BP1026B_I1300;BP1026B_I1301;BP1026B_I1304;BP1026B_I1305;BP1026B_I1307	DOWN	28	-	-0.525887	0.287119
NC_017831	1529444	1530038	BP1026B_I1420;BP1026B_I1421	DOWN	29	-	-0.97142	0.402937
NC_017831	1586472	1597071	BP1026B_I1470;BP1026B_I1471;BP1026B_I1472;BP1026B_I1474;BP1026B_I1475;BP1026B_I1476;BP1026B_I1477;BP1026B_I1478;BP1026B_I1481	DOWN	30	+	-0.373475	0.2233
NC_017831	1616006	1668326	BP1026B_I1497;BP1026B_I1498;BP1026B_I1499;BP1026B_I1504;BP1026B_I1505;BP1026B_I1506;BP1026B_I1507;BP1026B_I1508;BP1026B_I1510;BP1026B_I1511;BP1026B_I1513;BP1026B_I1521;BP1026B_I1523;BP1026B_I1527;BP1026B_I1529;BP1026B_I1530;BP1026B_I1532;BP1026B_I1534;BP1026B_I1537;BP1026B_I1538;BP1026B_I1539;BP1026B_I1540;BP1026B_I1541;BP1026B_I1542;BP1026B_I1543;BP1026B_I1544;BP1026B_I1545	DOWN	31	-	-0.699131	0.406306
NC_017831	1631333	1657314	BP1026B_I1509;BP1026B_I1512;BP1026B_I1514;BP1026B_I1515;BP1026B_I1516;BP1026B_I1517;BP1026B_I1518;BP1026B_I1519;BP1026B_I1520;BP1026B_I1522;BP1026B_I1524;BP1026B_I1525;BP1026B_I1526;BP1026B_I1528;BP1026B_I1531;BP1026B_I1533	DOWN	32	+	-0.522448	0.375789
NC_017831	1674719	1684677	BP1026B_I1552;BP1026B_I1555;BP1026B_I1556;BP1026B_I1557;BP1026B_I1558;BP1026B_I1559	DOWN	33	-	-0.477326	0.219935
NC_017831	1675595	1694823	BP1026B_I1551;BP1026B_I1554;BP1026B_I1560;BP1026B_I1562;BP1026B_I1564;BP1026B_I1567;BP1026B_I1569;BP1026B_I1570;BP1026B_I1571	DOWN	34	+	-0.675558	0.83078
NC_017831	1802986	1836533	BP1026B_I1663;BP1026B_I1664;BP1026B_I1665;BP1026B_I1666;BP1026B_I1667;BP1026B_I1668;BP1026B_I1669;BP1026B_I1670;BP1026B_I1671;BP1026B_I1672;BP1026B_I1673;BP1026B_I1674;BP1026B_I1675	DOWN	39	-	-0.862207	0.382284
NC_017831	1846585	1859276	BP1026B_I1684;BP1026B_I1687;BP1026B_I1689;BP1026B_I1690;BP1026B_I1693;BP1026B_I1692;BP1026B_I1694;BP1026B_I1695	DOWN	40	+	-0.615743	0.205233
NC_017831	1875179	1900708	BP1026B_I1710;BP1026B_I1714;BP1026B_I1716;BP1026B_I1717;BP1026B_I1718;BP1026B_I1719;BP1026B_I1720;BP1026B_I1721;BP1026B_I1728;BP1026B_I1729;BP1026B_I1730	DOWN	41	+	-0.406247	0.172409
NC_017831	1888278	1890285	BP1026B_I1722;BP1026B_I1723;BP1026B_I1724	DOWN	42	-	-0.485796	0.140206
NC_017831	1966475	1976179	BP1026B_I1769;BP1026B_I1770;BP1026B_I1771;BP1026B_I1772;BP1026B_I1773;BP1026B_I1774;BP1026B_I1775;BP1026B_I1776;BP1026B_I1777;BP1026B_I1778;BP1026B_I1779	DOWN	45	-	-0.715812	0.339001
NC_017831	1989061	1992752	BP1026B_I1788;BP1026B_I1789;BP1026B_I1790;BP1026B_I1791	DOWN	46	-	-0.523903	0.0878801
NC_017831	2042793	2053941	BP1026B_I1840;BP1026B_I1844;BP1026B_I1845;BP1026B_I1846;BP1026B_I1847;BP1026B_I1850	DOWN	47	+	-0.506557	0.455842
NC_017831	2044869	2055916	BP1026B_I1841;BP1026B_I1842;BP1026B_I1843;BP1026B_I1848;BP1026B_I1849;BP1026B_I1851;BP1026B_I1852	DOWN	48	-	-0.657355	0.228337
NC_017831	2130829	2131504	BP1026B_I1920;BP1026B_I1921	DOWN	50	-	-1.03752	0.0285643
NC_017831	2157930	2169828	BP1026B_I1945;BP1026B_I1947;BP1026B_I1948;BP1026B_I1951;BP1026B_I1952	DOWN	51	-	-0.486477	0.443033
NC_017831	2186981	2191858	BP1026B_I1967;BP1026B_I1968;BP1026B_I1969;BP1026B_I1970;BP1026B_I1971	DOWN	52	-	-0.880241	0.319593
NC_017831	2319195	2333930	BP1026B_I2066;BP1026B_I2074;BP1026B_I2080;BP1026B_I2082;BP1026B_I2083	DOWN	53	-	-0.650088	0.351527
NC_017831	2439279	2445406	BP1026B_I2210;BP1026B_I2211;BP1026B_I2212;BP1026B_I2214;BP1026B_I2215	DOWN	54	-	-0.37751	0.255436
NC_017831	2496699	2498243	BP1026B_I2261;BP1026B_I2262	DOWN	55	-	-0.666062	0.100273
NC_017831	2571129	2576521	BP1026B_I2317;BP1026B_I2322	DOWN	57	-	-0.699586	0.402412
NC_017831	2627661	2629022	BP1026B_I2373;BP1026B_I2374	DOWN	59	-	-0.643901	0.146135
NC_017831	2639604	2647339	BP1026B_I2383;BP1026B_I2384;BP1026B_I2385;BP1026B_I2386;BP1026B_I2387;BP1026B_I2388;BP1026B_I2389	DOWN	60	-	-0.678003	0.495791
NC_017831	2766547	2777862	BP1026B_I2483;BP1026B_I2486;BP1026B_I2487;BP1026B_I2489;BP1026B_I2495;BP1026B_I2496;BP1026B_I2497	DOWN	62	-	-0.797435	0.249811
NC_017831	2768616	2775139	BP1026B_I2485;BP1026B_I2488;BP1026B_I2491;BP1026B_I2492;BP1026B_I2493	DOWN	63	+	-0.438323	0.255631
NC_017831	2797262	2799184	BP1026B_I2517;BP1026B_I2518	DOWN	64	-	-0.648875	0.496565
NC_017831	2943606	2948341	BP1026B_I2652;BP1026B_I2653;BP1026B_I2655;BP1026B_I2658	DOWN	66	-	-0.638012	0.284673
NC_017831	2988426	2998834	BP1026B_I2694;BP1026B_I2695;BP1026B_I2696;BP1026B_I2698;BP1026B_I2700;BP1026B_I2701;BP1026B_I2702;BP1026B_I2705	DOWN	67	+	-0.51062	0.364053
NC_017831	2992312	3000879	BP1026B_I2697;BP1026B_I2699;BP1026B_I2703;BP1026B_I2704;BP1026B_I2706;BP1026B_I2707	DOWN	68	-	-0.675056	0.424724
NC_017831	3267248	3275405	BP1026B_I2929;BP1026B_I2930;BP1026B_I2931;BP1026B_I2932;BP1026B_I2933;BP1026B_I2934	DOWN	72	-	-0.766057	0.458483
NC_017831	3276345	3281284	BP1026B_I2935;BP1026B_I2936;BP1026B_I2937;BP1026B_I2938;BP1026B_I2939	DOWN	73	+	-0.583508	0.687801
NC_017831	3368044	3373034	BP1026B_I3014;BP1026B_I3015;BP1026B_I3016;BP1026B_I3017;BP1026B_I3018;BP1026B_I3019	DOWN	74	+	-0.25	0.5
NC_017831	3655640	3659179	BP1026B_I3277;BP1026B_I3278;BP1026B_I3279;BP1026B_I3280;BP1026B_I3281;BP1026B_I3282	DOWN	78	-	-0.497484	0.356907
NC_017831	3905947	3914377	BP1026B_I3535;BP1026B_I3536;BP1026B_I3537;BP1026B_I3538;BP1026B_I3539;BP1026B_I3540;BP1026B_I3541;BP1026B_I3542	DOWN	83	-	-0.389861	0.145355
NC_017831	3918802	3923217	BP1026B_I3547;BP1026B_I3548;BP1026B_I3551;BP1026B_I3554	DOWN	84	+	-0.51812	0.296178
NC_017831	3950914	3952560	BP1026B_I3580;BP1026B_I3582;BP1026B_I3583	DOWN	85	-	-0.513557	0.243482
NC_017831	4008335	4023709	BP1026B_I3651;BP1026B_I3652;BP1026B_I3654;BP1026B_I3655;BP1026B_I3657;BP1026B_I3662;BP1026B_I3663	DOWN	87	+	-0.665693	0.663073
NC_017831	2799	11411	BP1026B_I0003;BP1026B_I0005;BP1026B_I0008;BP1026B_I0009	UP	1	+	0.408989	0.195125
NC_017831	141963	171535	BP1026B_I0139;BP1026B_I0140;BP1026B_I0141;BP1026B_I0171;BP1026B_I0172;BP1026B_I0175;BP1026B_I0177	UP	3	+	0.549163	0.184278
NC_017831	197281	217609	BP1026B_I0200;BP1026B_I0201;BP1026B_I0202;BP1026B_I0204;BP1026B_I0205;BP1026B_I0206;BP1026B_I0207;BP1026B_I0212;BP1026B_I0213;BP1026B_I0214;BP1026B_I0218	UP	4	-	1.28996	1.45417
NC_017831	221468	224868	BP1026B_I0221;BP1026B_I0222;BP1026B_I0223;BP1026B_I0224;BP1026B_I0225	UP	5	-	0.430067	0.359169
NC_017831	264192	272784	BP1026B_I0266;BP1026B_I0271	UP	6	-	0.558573	0.417954
NC_017831	338546	351819	BP1026B_I0331;BP1026B_I0330;BP1026B_I0332;BP1026B_I0335;BP1026B_I0336;BP1026B_I0337;BP1026B_I0338;BP1026B_I0339;BP1026B_I0340;BP1026B_I0341;BP1026B_I0342;BP1026B_I0343;BP1026B_I0344	UP	7	+	0.487083	0.215867
NC_017831	521225	575773	BP1026B_I0493;BP1026B_I0496;BP1026B_I0502;BP1026B_I0503;BP1026B_I0504;BP1026B_I0505;BP1026B_I0506;BP1026B_I0507;BP1026B_I0508;BP1026B_I0510;BP1026B_I0511;BP1026B_I0512;BP1026B_I0513;BP1026B_I0514;BP1026B_I0515;BP1026B_I0516;BP1026B_I0517;BP1026B_I0518;BP1026B_I0519;BP1026B_I0520;BP1026B_I0521;BP1026B_I0522;BP1026B_I0523;BP1026B_I0524;BP1026B_I0529;BP1026B_I0530;BP1026B_I0531;BP1026B_I0532;BP1026B…	UP	10	+	0.706587	0.510465
NC_017831	528413	567018	BP1026B_I0499;BP1026B_I0500;BP1026B_I0501;BP1026B_I0509;BP1026B_I0525;BP1026B_I0526;BP1026B_I0527;BP1026B_I0528	UP	11	-	0.601671	0.789715
NC_017831	660375	668394	BP1026B_I0616;BP1026B_I0618;BP1026B_I0619;BP1026B_I0623	UP	13	-	0.595811	0.685572
NC_017831	683355	693488	BP1026B_I0639;BP1026B_I0640;BP1026B_I0641;BP1026B_I0642;BP1026B_I0643;BP1026B_I0644;BP1026B_I0645;BP1026B_I0646;BP1026B_I0647	UP	14	+	0.508341	0.175672
NC_017831	758698	761924	BP1026B_I0710;BP1026B_I0711;BP1026B_I0712;BP1026B_I0713	UP	15	+	0.498663	0.355959
NC_017831	998745	1020737	BP1026B_I0940;BP1026B_I0942;BP1026B_I0943;BP1026B_I0944;BP1026B_I0945;BP1026B_I0946;BP1026B_I0947;BP1026B_I0949;BP1026B_I0951;BP1026B_I0952;BP1026B_I0953;BP1026B_I0954;BP1026B_I0955;BP1026B_I0956;BP1026B_I0957;BP1026B_I0958;BP1026B_I0962	UP	17	-	1.47704	0.947773
NC_017831	1006199	1018675	BP1026B_I0948;BP1026B_I0950;BP1026B_I0959;BP1026B_I0960	UP	18	+	1.1029	1.21434
NC_017831	1030084	1036089	BP1026B_I0971;BP1026B_I0972;BP1026B_I0973;BP1026B_I0974;BP1026B_I0975	UP	19	-	1.55252	1.05129
NC_017831	1081962	1098208	BP1026B_I1012;BP1026B_I1013;BP1026B_I1014;BP1026B_I1015;BP1026B_I1016;BP1026B_I1017;BP1026B_I1018;BP1026B_I1019;BP1026B_I1020;BP1026B_I1021;BP1026B_I1024	UP	21	-	1.10765	0.867495
NC_017831	1105954	1110273	BP1026B_I1028;BP1026B_I1029;BP1026B_I1030	UP	22	+	0.765142	0.0864728
NC_017831	1161302	1169046	BP1026B_I1080;BP1026B_I1082;BP1026B_I1083;BP1026B_I1084;BP1026B_I1085;BP1026B_I1086;BP1026B_I1087;BP1026B_I1088;BP1026B_I1089	UP	23	-	0.944226	0.709373
NC_017831	1163459	1205274	BP1026B_I1081;BP1026B_I1090;BP1026B_I1091;BP1026B_I1092;BP1026B_I1093;BP1026B_I1094;BP1026B_I1095;BP1026B_I1096;BP1026B_I1097;BP1026B_I1098;BP1026B_I1099;BP1026B_I1100;BP1026B_I1101;BP1026B_I1102;BP1026B_I1103;BP1026B_I1104;BP1026B_I1105;BP1026B_I1106;BP1026B_I1107;BP1026B_I1108;BP1026B_I1109;BP1026B_I1110;BP1026B_I1111;BP1026B_I1112;BP1026B_I1113;BP1026B_I1114;BP1026B_I1115;BP1026B_I1116;BP1026B…	UP	24	+	1.27174	0.365542
NC_017831	1711272	1755313	BP1026B_I1582;BP1026B_I1584;BP1026B_I1614;BP1026B_I1615;BP1026B_I1616	UP	35	-	1.0149	0.404485
NC_017831	1712826	1719107	BP1026B_I1585;BP1026B_I1587;BP1026B_I1588;BP1026B_I1589;BP1026B_I1590;BP1026B_I1591;BP1026B_I1592	UP	36	+	0.297032	0.3884
NC_017831	1749831	1758094	BP1026B_I1611;BP1026B_I1612;BP1026B_I1613;BP1026B_I1617;BP1026B_I1620	UP	37	+	0.519204	0.964251
NC_017831	1785152	1800981	BP1026B_I1647;BP1026B_I1648;BP1026B_I1652;BP1026B_I1653;BP1026B_I1654;BP1026B_I1655;BP1026B_I1656;BP1026B_I1657;BP1026B_I1659;BP1026B_I1660;BP1026B_I1661	UP	38	+	0.747685	0.520547
NC_017831	1902233	1932045	BP1026B_I1731;BP1026B_I1732;BP1026B_I1733;BP1026B_I1734;BP1026B_I1735;BP1026B_I1738;BP1026B_I1739;BP1026B_I1740;BP1026B_I1741;BP1026B_I1742;BP1026B_I1743;BP1026B_I1744	UP	43	-	1.45824	0.766038
NC_017831	1948212	1959034	BP1026B_I1757;BP1026B_I1758;BP1026B_I1759;BP1026B_I1760;BP1026B_I1761;BP1026B_I1762	UP	44	-	0.879311	0.823174
NC_017831	2083281	2090906	BP1026B_I1876;BP1026B_I1881;BP1026B_I1882	UP	49	-	0.588842	0.237666
NC_017831	2552105	2562134	BP1026B_I2298;BP1026B_I2300;BP1026B_I2307	UP	56	-	0.594842	0.108699
NC_017831	2582861	2600885	BP1026B_I2330;BP1026B_I2331;BP1026B_I2332;BP1026B_I2333;BP1026B_I2334;BP1026B_I2335;BP1026B_I2336;BP1026B_I2337;BP1026B_I2338;BP1026B_I2339;BP1026B_I2340;BP1026B_I2341;BP1026B_I2342;BP1026B_I2343;BP1026B_I2345;BP1026B_I2346;BP1026B_I2347;BP1026B_I2348	UP	58	-	0.503553	0.226564
NC_017831	2714740	2719165	BP1026B_I2444;BP1026B_I2445;BP1026B_I2446;BP1026B_I2447;BP1026B_I2448;BP1026B_I2449	UP	61	-	0.429282	0.249495
NC_017831	2920885	2926414	BP1026B_I2633;BP1026B_I2634;BP1026B_I2635;BP1026B_I2636;BP1026B_I2637	UP	65	+	0.341381	0.175522
NC_017831	3155476	3169276	BP1026B_I2831;BP1026B_I2833;BP1026B_I2835;BP1026B_I2836;BP1026B_I2837;BP1026B_I2838;BP1026B_I2839;BP1026B_I2841;BP1026B_I2840;BP1026B_I2842;BP1026B_I2843;BP1026B_I2844;BP1026B_I2845	UP	69	+	0.470148	0.638699
NC_017831	3242900	3244810	BP1026B_I2909;BP1026B_I2910;BP1026B_I2911	UP	70	-	1.5	0.707107
NC_017831	3245769	3259346	BP1026B_I2914;BP1026B_I2915;BP1026B_I2916;BP1026B_I2918;BP1026B_I2917;BP1026B_I2919;BP1026B_I2920;BP1026B_I2924	UP	71	+	1.15855	0.87132
NC_017831	3591166	3602437	BP1026B_I3214;BP1026B_I3215;BP1026B_I3223;BP1026B_I3224;BP1026B_I3225	UP	75	-	0.842947	0.662056
NC_017831	3593054	3599275	BP1026B_I3216;BP1026B_I3217;BP1026B_I3218;BP1026B_I3219;BP1026B_I3220;BP1026B_I3221;BP1026B_I3222	UP	76	+	0.485467	0.868325
NC_017831	3649983	3653226	BP1026B_I3271;BP1026B_I3272;BP1026B_I3273;BP1026B_I3274;BP1026B_I3275	UP	77	+	0.507701	0.183212
NC_017831	3704139	3707742	BP1026B_I3324;BP1026B_I3325;BP1026B_I3326;BP1026B_I3327	UP	79	-	0.476004	0.0975789
NC_017831	3709785	3722837	BP1026B_I3329;BP1026B_I3330;BP1026B_I3331;BP1026B_I3332;BP1026B_I3333;BP1026B_I3340;BP1026B_I3341;BP1026B_I3342	UP	80	+	0.451301	0.0966425
NC_017831	3781307	3783913	BP1026B_I3403;BP1026B_I3405;BP1026B_I3406	UP	81	+	0.401467	0.139852
NC_017831	3795291	3830107	BP1026B_I3416;BP1026B_I3417;BP1026B_I3418;BP1026B_I3419;BP1026B_I3420;BP1026B_I3421;BP1026B_I3422;BP1026B_I3423;BP1026B_I3424;BP1026B_I3425;BP1026B_I3426;BP1026B_I3427;BP1026B_I3428;BP1026B_I3429;BP1026B_I3430;BP1026B_I3431;BP1026B_I3432;BP1026B_I3433;BP1026B_I3434;BP1026B_I3435;BP1026B_I3436;BP1026B_I3437;BP1026B_I3438;BP1026B_I3439;BP1026B_I3440;BP1026B_I3441;BP1026B_I3442;BP1026B_I3443;BP1026B…	UP	82	-	0.733048	0.505577
NC_017831	3984889	3986387	BP1026B_I3622;BP1026B_I3623;BP1026B_I3624	UP	86	-	0.736185	0.097042
NC_017831	4050933	4058075	BP1026B_I3684;BP1026B_I3685;BP1026B_I3686;BP1026B_I3687;BP1026B_I3688;BP1026B_I3689;BP1026B_I3690;BP1026B_I3691	UP	88	-	0.702187	0.217048
NC_017832	36916	37618	BP1026B_II0038;BP1026B_II0039	DOWN	1	+	-0.127548	0.0345843
NC_017832	211879	215809	BP1026B_II0180;BP1026B_II0181;BP1026B_II0182;BP1026B_II0183	DOWN	5	+	-0.938053	0.16102
NC_017832	278588	289984	BP1026B_II0229;BP1026B_II0230;BP1026B_II0231;BP1026B_II0232;BP1026B_II0234;BP1026B_II0235;BP1026B_II0236;BP1026B_II0237;BP1026B_II0238	DOWN	6	+	-0.869579	0.664341
NC_017832	402621	432784	BP1026B_II0328;BP1026B_II0329;BP1026B_II0330;BP1026B_II0331;BP1026B_II0332;BP1026B_II0333;BP1026B_II0334;BP1026B_II0335;BP1026B_II0336;BP1026B_II0337;BP1026B_II0338;BP1026B_II0339;BP1026B_II0340	DOWN	10	-	-1.0634	0.165241
NC_017832	581874	606492	BP1026B_II0468;BP1026B_II0469;BP1026B_II0470;BP1026B_II0471;BP1026B_II0472;BP1026B_II0473;BP1026B_II0474;BP1026B_II0475;BP1026B_II0476;BP1026B_II0477;BP1026B_II0478;BP1026B_II0479;BP1026B_II0480;BP1026B_II0483;BP1026B_II0484;BP1026B_II0486;BP1026B_II0489	DOWN	13	+	-0.710673	0.559141
NC_017832	848473	864763	BP1026B_II0681;BP1026B_II0683;BP1026B_II0682;BP1026B_II0684;BP1026B_II0685;BP1026B_II0686;BP1026B_II0690;BP1026B_II0691;BP1026B_II0694	DOWN	17	+	-1.0984	0.696218
NC_017832	947091	964711	BP1026B_II0772;BP1026B_II0778;BP1026B_II0779;BP1026B_II0781;BP1026B_II0782;BP1026B_II0784;BP1026B_II0786	DOWN	20	+	-0.632168	0.671852
NC_017832	978637	997385	BP1026B_II0798;BP1026B_II0801;BP1026B_II0804;BP1026B_II0810	DOWN	21	+	-0.536202	0.68304
NC_017832	1027681	1034614	BP1026B_II0836;BP1026B_II0837;BP1026B_II0838;BP1026B_II0839;BP1026B_II0841;BP1026B_II0842	DOWN	22	-	-1.52698	0.882104
NC_017832	1162752	1168942	BP1026B_II0948;BP1026B_II0949;BP1026B_II0951;BP1026B_II0950;BP1026B_II0952;BP1026B_II0953;BP1026B_II0954	DOWN	23	+	-0.851346	0.593305
NC_017832	1253108	1275929	BP1026B_II1035;BP1026B_II1036;BP1026B_II1037;BP1026B_II1038;BP1026B_II1048;BP1026B_II1049;BP1026B_II1050;BP1026B_II1051;BP1026B_II1052;BP1026B_II1053	DOWN	24	+	-0.40631	0.275022
NC_017832	1257402	1266933	BP1026B_II1039;BP1026B_II1040;BP1026B_II1041;BP1026B_II1042;BP1026B_II1043;BP1026B_II1044;BP1026B_II1045;BP1026B_II1046;BP1026B_II1047	DOWN	25	-	-1.64642	1.25767
NC_017832	1399223	1401254	BP1026B_II1115;BP1026B_II1116;BP1026B_II1117	DOWN	27	-	-0.452287	0.500423
NC_017832	1478672	1483100	BP1026B_II1186;BP1026B_II1187;BP1026B_II1188;BP1026B_II1189;BP1026B_II1190	DOWN	28	+	-0.768074	0.242943
NC_017832	1510096	1517870	BP1026B_II1217;BP1026B_II1220;BP1026B_II1221;BP1026B_II1222;BP1026B_II1223;BP1026B_II1224;BP1026B_II1225	DOWN	30	-	-0.886728	0.455598
NC_017832	1529373	1586382	BP1026B_II1233;BP1026B_II1234;BP1026B_II1235;BP1026B_II1236;BP1026B_II1237;BP1026B_II1238;BP1026B_II1239;BP1026B_II1240;BP1026B_II1241;BP1026B_II1246;BP1026B_II1247;BP1026B_II1257;BP1026B_II1258;BP1026B_II1259;BP1026B_II1260;BP1026B_II1261;BP1026B_II1262;BP1026B_II1263;BP1026B_II1264;BP1026B_II1265	DOWN	31	-	-1.04721	0.528124
NC_017832	1622720	1626565	BP1026B_II1294;BP1026B_II1296	DOWN	32	+	-0.281157	0.397616
NC_017832	1647963	1660839	BP1026B_II1315;BP1026B_II1316;BP1026B_II1317;BP1026B_II1318;BP1026B_II1319;BP1026B_II1324	DOWN	33	-	-1.08534	0.770314
NC_017832	1771091	1776077	BP1026B_II1398;BP1026B_II1399;BP1026B_II1400;BP1026B_II1401	DOWN	37	-	-1.13608	0.63503
NC_017832	1920955	1944617	BP1026B_II1527;BP1026B_II1533;BP1026B_II1534;BP1026B_II1535;BP1026B_II1536;BP1026B_II1537	DOWN	40	-	-1.01682	0.416495
NC_017832	1945798	1958677	BP1026B_II1538;BP1026B_II1540;BP1026B_II1541;BP1026B_II1542;BP1026B_II1543;BP1026B_II1544;BP1026B_II1545	DOWN	41	+	-0.473605	0.462125
NC_017832	2006534	2009122	BP1026B_II1586;BP1026B_II1587;BP1026B_II1589	DOWN	43	-	-0.630371	0.125515
NC_017832	2044343	2057703	BP1026B_II1617;BP1026B_II1618;BP1026B_II1619;BP1026B_II1622;BP1026B_II1623;BP1026B_II1624;BP1026B_II1625;BP1026B_II1626;BP1026B_II1627;BP1026B_II1628;BP1026B_II1629	DOWN	44	-	-0.765084	0.184279
NC_017832	2274394	2293701	BP1026B_II1792;BP1026B_II1793;BP1026B_II1794;BP1026B_II1795;BP1026B_II1796;BP1026B_II1798;BP1026B_II1801;BP1026B_II1805;BP1026B_II1806;BP1026B_II1807	DOWN	46	+	-0.454365	0.325576
NC_017832	2435999	2441920	BP1026B_II1936;BP1026B_II1937;BP1026B_II1938;BP1026B_II1939;BP1026B_II1940;BP1026B_II1941;BP1026B_II1942;BP1026B_II1943	DOWN	49	-	-0.951301	0.367441
NC_017832	2624136	2626182	BP1026B_II2109;BP1026B_II2111	DOWN	51	-	-0.263034	0.827262
NC_017832	61842	152408	BP1026B_II0063;BP1026B_II0064;BP1026B_II0067;BP1026B_II0069;BP1026B_II0070;BP1026B_II0071;BP1026B_II0074;BP1026B_II0075;BP1026B_II0076;BP1026B_II0079;BP1026B_II0080;BP1026B_II0081;BP1026B_II0082;BP1026B_II0083;BP1026B_II0084;BP1026B_II0085;BP1026B_II0088;BP1026B_II0091;BP1026B_II0093;BP1026B_II0098;BP1026B_II0099;BP1026B_II0100;BP1026B_II0102;BP1026B_II0103;BP1026B_II0104;BP1026B_II0105;BP1026B_I…	UP	2	+	0.972545	0.765474
NC_017832	73734	82830	BP1026B_II0072;BP1026B_II0073;BP1026B_II0077;BP1026B_II0078	UP	3	-	1.18381	0.690164
NC_017832	135381	160518	BP1026B_II0116;BP1026B_II0117;BP1026B_II0118;BP1026B_II0119;BP1026B_II0120;BP1026B_II0121;BP1026B_II0122;BP1026B_II0124;BP1026B_II0126;BP1026B_II0130;BP1026B_II0131;BP1026B_II0133;BP1026B_II0135;BP1026B_II0136;BP1026B_II0137;BP1026B_II0138;BP1026B_II0139;BP1026B_II0141	UP	4	-	0.815671	0.62311
NC_017832	326089	341684	BP1026B_II0267;BP1026B_II0268;BP1026B_II0269;BP1026B_II0270;BP1026B_II0271;BP1026B_II0272;BP1026B_II0273;BP1026B_II0280;BP1026B_II0281	UP	7	-	0.823219	0.564768
NC_017832	375954	382988	BP1026B_II0308;BP1026B_II0310;BP1026B_II0311;BP1026B_II0312;BP1026B_II0314	UP	8	-	0.815759	1.14803
NC_017832	384155	399926	BP1026B_II0315;BP1026B_II0316;BP1026B_II0317;BP1026B_II0320;BP1026B_II0321;BP1026B_II0322;BP1026B_II0323;BP1026B_II0326	UP	9	+	0.319914	0.815032
NC_017832	519769	554921	BP1026B_II0420;BP1026B_II0422;BP1026B_II0426;BP1026B_II0432;BP1026B_II0434;BP1026B_II0437;BP1026B_II0438;BP1026B_II0446;BP1026B_II0448;BP1026B_II0449;BP1026B_II0450;BP1026B_II0456	UP	11	-	0.713985	0.322703
NC_017832	529475	553702	BP1026B_II0429;BP1026B_II0430;BP1026B_II0431;BP1026B_II0433;BP1026B_II0435;BP1026B_II0436;BP1026B_II0439;BP1026B_II0441;BP1026B_II0442;BP1026B_II0445;BP1026B_II0451;BP1026B_II0452;BP1026B_II0453;BP1026B_II0454	UP	12	+	0.677403	0.448139
NC_017832	695597	709172	BP1026B_II0560;BP1026B_II0569;BP1026B_II0572;BP1026B_II0573;BP1026B_II0574	UP	14	+	0.824519	0.949292
NC_017832	767599	775423	BP1026B_II0616;BP1026B_II0617;BP1026B_II0621;BP1026B_II0622	UP	15	-	0.978329	0.427493
NC_017832	771304	772602	BP1026B_II0619;BP1026B_II0620	UP	16	+	1.29248	0.413631
NC_017832	897190	909261	BP1026B_II0727;BP1026B_II0728;BP1026B_II0735;BP1026B_II0737;BP1026B_II0739	UP	18	-	0.690777	0.357396
NC_017832	899706	911114	BP1026B_II0730;BP1026B_II0731;BP1026B_II0732;BP1026B_II0733;BP1026B_II0734;BP1026B_II0736;BP1026B_II0738;BP1026B_II0740;BP1026B_II0741	UP	19	+	0.744266	0.564552
NC_017832	1288775	1294261	BP1026B_II1062;BP1026B_II1065;BP1026B_II1066	UP	26	-	0.903677	1.27799
NC_017832	1489540	1499972	BP1026B_II1196;BP1026B_II1197;BP1026B_II1202;BP1026B_II1203;BP1026B_II1205;BP1026B_II1206	UP	29	-	0.998057	1.62348
NC_017832	1677470	1689624	BP1026B_II1335;BP1026B_II1336;BP1026B_II1339;BP1026B_II1340;BP1026B_II1345	UP	34	-	1.08496	0.120155
NC_017832	1683050	1687564	BP1026B_II1341;BP1026B_II1342;BP1026B_II1343;BP1026B_II1344	UP	35	+	1.1624	0.0590516
NC_017832	1726057	1732237	BP1026B_II1365;BP1026B_II1366;BP1026B_II1367;BP1026B_II1368;BP1026B_II1370	UP	36	-	1.00912	0.797656
NC_017832	1821048	1864242	BP1026B_II1439;BP1026B_II1440;BP1026B_II1441;BP1026B_II1442;BP1026B_II1449;BP1026B_II1452;BP1026B_II1460;BP1026B_II1464;BP1026B_II1469;BP1026B_II1470;BP1026B_II1472;BP1026B_II1471;BP1026B_II1473;BP1026B_II1476	UP	38	+	0.602147	0.498804
NC_017832	1873687	1883017	BP1026B_II1481;BP1026B_II1482;BP1026B_II1483;BP1026B_II1484;BP1026B_II1485;BP1026B_II1486;BP1026B_II1487;BP1026B_II1488;BP1026B_II1489	UP	39	-	0.792481	1.12074
NC_017832	1989662	2005153	BP1026B_II1571;BP1026B_II1572;BP1026B_II1574;BP1026B_II1576;BP1026B_II1577;BP1026B_II1578;BP1026B_II1580;BP1026B_II1581;BP1026B_II1579;BP1026B_II1582;BP1026B_II1583;BP1026B_II1584;BP1026B_II1585	UP	42	+	1.09831	2.05271
NC_017832	2100036	2120908	BP1026B_II1671;BP1026B_II1674;BP1026B_II1677;BP1026B_II1678;BP1026B_II1679;BP1026B_II1681;BP1026B_II1682;BP1026B_II1683;BP1026B_II1684;BP1026B_II1685;BP1026B_II1686;BP1026B_II1687;BP1026B_II1688	UP	45	-	0.642006	0.430656
NC_017832	2365711	2384206	BP1026B_II1870;BP1026B_II1878;BP1026B_II1879;BP1026B_II1880;BP1026B_II1887	UP	47	+	0.600142	0.191493
NC_017832	2404927	2407245	BP1026B_II1903;BP1026B_II1907	UP	48	-	0.990446	0.840774
NC_017832	2583705	2586593	BP1026B_II2071;BP1026B_II2072;BP1026B_II2073;BP1026B_II2074;BP1026B_II2075	UP	50	-	0.771705	0.237829
NC_017832	2646763	2679056	BP1026B_II2124;BP1026B_II2125;BP1026B_II2126;BP1026B_II2127;BP1026B_II2129;BP1026B_II2130;BP1026B_II2132;BP1026B_II2131;BP1026B_II2133;BP1026B_II2134;BP1026B_II2135;BP1026B_II2137;BP1026B_II2140;BP1026B_II2141;BP1026B_II2142;BP1026B_II2144;BP1026B_II2146;BP1026B_II2148;BP1026B_II2154	UP	52	+	0.584517	0.67032
NC_017832	2660505	2670582	BP1026B_II2136;BP1026B_II2138;BP1026B_II2139;BP1026B_II2145	UP	53	-	0.583709	0.729306
NC_017832	2771074	2791272	BP1026B_II2228;BP1026B_II2233;BP1026B_II2235;BP1026B_II2236;BP1026B_II2238;BP1026B_II2239;BP1026B_II2249	UP	54	+	1.61948	0.0488198
NC_017832	2777970	2796928	BP1026B_II2234;BP1026B_II2244;BP1026B_II2245;BP1026B_II2246;BP1026B_II2247;BP1026B_II2248;BP1026B_II2250;BP1026B_II2252;BP1026B_II2253;BP1026B_II2254	UP	55	-	0.949114	0.740354
NC_017832	2852856	2859590	BP1026B_II2298;BP1026B_II2302;BP1026B_II2303	UP	56	-	0.445525	0.0769499
NC_017832	3089688	3103841	BP1026B_II2500;BP1026B_II2501;BP1026B_II2502;BP1026B_II2503;BP1026B_II2504;BP1026B_II2505;BP1026B_II2506;BP1026B_II2507;BP1026B_II2508	UP	57	-	0.797286	0.618644
